# Supplementary material for: Avoidance, pacing, or persistence in multidisciplinary functional rehabilitation for chronic musculoskeletal pain: An observational study with cross-sectional and longitudinal analyses
Source: PLoS One. 2018 Sep 4;13(9):e0203329. doi: 10.1371/journal.pone.0203329 (PMC6122830; doi:10.1371/journal.pone.0203329)
Supplement: S2 File — (XLSX) [file pone.0203329.s002.xlsx]

## Sheet: Sheet1
ID	BPAQ leisure	Age	Gender	Pain severity at admission	Pain severity at discharge	BPI-I at admission	BPI-I at discharge	HADs anxiety at admission	HAD-D at admission	HADs anxiety at discharge	HAD-D at discharge	TSK at admission	TSK at discharge	PCS at admission	PCS at discharge	Partnership	Education	Full time work	Work-related injury	Native language	Trauma location	AIS	HFS/SFS at admission	HFS/SFS at discharge	6MWT at admission	6MWT at discharge	PILE at admission	PILE at discharge	SRT at admission	SRT at discharge	CIRS	POAM-P - Avoidance	POAM-P - Overdoing	POAM-P - Pacing
1		2	0	3.5	4	6.71429	6.28571	11	9	8	8	54		19		1	1	1	0	1	3	3									13	32	23	33
2	3.33333	2	0	2.5	3.5	1.28571	1.57143	3	6	5	8	33	48	13	19	1	1	1	0	1	3	1	157.677	151.694	610	670	17.5	22.5	200	250	10	34	27	31
3		2	0	6.25	5.5	5.42857	4	14	7	11	10	50	46	46	25	1	0	1	1	0	1	2	34	38	300	395				25	4	32	12	34
4	4	2	0	6.25	8.25	6.71429	4.85714	12	8	13	9	44	48	25	33	0	0	1	1	0	2	2	147.581	31.4516	480	590	17.5	12.5			4	21	21	23
5	3.33333	1	0	5.5	2.25	2.71429	0.285714	5	2	6	0	33	29	3	0	0	0	1	0	1	2	1	171.774	196.774	660	705	12.5	22.5	250	250	6	32	26	34
6	3	2	1	7	2.5	6.28571	2.28571	6	6	5	4	43	38	37	12	0	1	0	0	0	1	1	94	41	270	380		2.5	50	75	10	28	23	31
7	3	2	0	4.5	5.5	8.42857	5.57143	7	2	8	9	37	41	30	35	1	1	0	0	1	4	3	77	54	400	450		17.5		250	4	40	25	26
8		1	0	5.5		6.85714		15	13			45		35		1	1	1	0	1	3	3	145		395		22.5				13	25	27	30
9		2	0	6	3	3.14286	2.14286	8	4	5	1	50	42	28	25	1	0	1	0	1	2	2	157.258	154.839	505	520	7.5		200	225	4	33	23	29
10	3	1	0	3	3.5	4	3	11	5	9	5	40	43	23	27	1	1	1		1	1		169	148	620	720	27.5	27.5	400	400	3	22	22	24
11	4	0	0	3.75	3.5	5.28571	2.42857	10	4	8	7	48	42	18	20	1	1	1	0	1	2	1	128.226	119.355	600	620	27.5	27.5	425	500	1	25	22	7
12		2	1	4.5	3.5	6.14286	5.28571	6	5	7	6	45	49	31	31	1	1	1		1	1		13	26							5	32	22	30
13		1	0	2.5	5.25	2.71429	0.857143	5	2	6	1	42	37	3	2	0	1	1	0	1	3	2	200	198							6	18	23	13
14	4.33333	2	0	6	7.25	5	5.42857	10	8	10	5	41	39	11	21	1	0	0	1	0	2	2	116.935	72.5806	495	475	22.5	25	175	175	12	17	34	24
15		2	0	6.75	6.25	6	5.28571	14	9	13	12	49	48	21	29	1	1	1	1	1	2	1	35.4839	34.6774							5	27	29	32
16	2.66667	1	1	3.25	3	3.42857	0.571429	8	1	5	2	35	26	6	2	1	1	0	0	1	2	2	125.806	164.516	580	620	12.5	17.5	175	225	1	13	27	31
17		2	0	6.25	7	8.57143	9	13	14	11	14	59	54	45	40	0	1	1	0	1	2	1	64.5161	67.7419	480	420			50		6	40	3	32
18		1	0	4.75	1	6.57143	0.142857	4	4	6	7	37	33	16	34	1	0	0	0	0	2	1	104.839	183.871	670	720	17.5	27.5	225	275	1	32	2	28
19		2	0	5.5	3.5	5	3.28571	10	6	15	9	61		45		0	1	0	0	1	3										17	39	17	37
20	3	2	0	6.5	5.5	7.14286	5.42857	11	6	11	8	44	47	28	26	1		1	0	1	3	3	192	185							4	22	36	10
21	4	1	0	4.5	7.25	6.42857	7.14286	15	8	14	12	47	47	33	33	1	1	1	0	1	2	2	129.839	148.387	570	610	7.5	27.5	350	225	2	23	26	27
22	4.66667	1	1	3.75	4.5	6	2.14286	18	6	15	5	48	42	34	34	1	1	1	1	1	1	1	129	145	700	775	12.5	7.5	200	150	2	17	29	4
23	3	2	0	5.75	5.25	4.57143	5	14	10	11	11	45	62	23	31	1	0	0	1	0	2	1	116.129	34.6774	445		7.5		150			38	17	34
24		2	0	2.5		9.71429																	78									11	10	32
25		2	0	1	0.5	0.857143	0.428571	5	3	4	5	37	30	1	0	1	1	1	1	1	2	1	141.129	124.194	570	580	27.5	27.5	200	200	4	7	18	13
26	1.66667	1	0	6	5.75	5.85714	5.28571	10	11	12	14	59	56	33	39	1	1	1	0	1	3	2	151	110	400	440	27.5	27.5		100	4	40	3	36
27	1.33333	1	0	6.5	8	8.14286	7.71429	13	10	15	11	57	61	42	41	1	1	1	0	1	4	3	47	49	305	345	2.5	2.5	125	200	7	40	15	39
28	3	1	1	5.75	6.5	2.42857	2.85714	4	3	4	3	32	35	3	5	1	0	0	0	1	2	1	29.0323	24.1935							8	24	29	32
29	2.66667	2	0	5.75	9.25	5.57143	5	7	5	3	6	50	44	7	12	1	1	1	1	1	3	2	60	47	540	540	17.5	17.5	175	150		39	10	34
30	3.66667	2	0	2.5		1.57143		12	8			50		22		1	1	1	1	1	3	2	104		465	660	7.5	22.5	50	200	6	25	17	27
31		2	0	4.75	4.5	4.85714	5.85714	6	8	7	7	49	48	15	19	1	0	1	0	1	1	1	182	169							8	24	18	40
32		2	0	1.75	1.75	0.857143	0.571429	0	0	3	0	34	34	5	2	1	1	0	0	1	3	2	194	195								17	30	29
33	2.66667	2	0	4.5	5	7	7.85714	5	2	2	3	32	47	11	30	0	0	0	1	0	3	2	158	165	360	540	7.5	12.5	125	200	4	36	30	37
34	3	1	0	5	4.5	3.83333	3.85714	6	4	6	2	48	42	6	3	0	1	1	1	1	3	2	98	161							2	10	32	3
35	3	1	0	7	8.25	7	7	13	12	11	11	51	61	25	32	1	0	1	1	0	2	2	46.7742	25.8065	560	570	7.5	7.5	175	200	4	38	4	28
36		2	0	6	5.5	5.42857	5.57143	17	10	20	12	48	49	23	33	0	1			1	2		82	127	500	550	22.5	27.5	175	225	4	4	24	0
37		1	0	5.5	6.5	6.71429	6.57143	13	16	11	13	53	51	26	23	0	1	1	0	1	2	2	99.6936		480	100		2.5		0.2	3	35	8	24
38	1.66667	2	0	6.5	6.75	7.28571	5.71429	12	7	8	8	35	30	1	7	1	1	0	0	1	1	2	108	87	360	390	2.5	5	2.5	150	22	14	31	15
39		0	0	6.75	7	3.71429	6.28571	8	9	11	9	40	50	29	23	1	0	1	1	0	2	2	99.9677	95.7419							5	30	12	36
40		2	0	4	4.25	5	2.57143	7	9	8	11	54	46	37	41								33	31							17	40	8	19
41		0	0	3.5	4.25	6.28571	5.42857	7	11	7	10	51	47	21	15	1	1	1	0	0	3	1	105.839	106.274	320	300	7.5	7.5	100	150	3	37	24	38
42		0	0	5.5	3.25	6.57143	4.57143	11	10	8	11	44	35	26	15	1	1	1	0	1	3	2	145	158	450	570	20	20	100	225	3	31	23	20
43		1	0	3.75	5.75	6	6.71429	13	10	16	9	54	58	34	32	1	0	1	1	0	1	3	65	48							4	37	20	31
44	2	1	0													0	0	1	1	0	2	1	22	16	440	460	7.5	2.5	200	125	4	32	16	24
45	4	2	0	5	4	2.71429	2.85714	10	9	12	12	54	60	24	31	1	0	0	1	0	2	2	67	56	470	500	7.5	7.5	50	50	6	35	18	39
46	2	2	0	5.75	3	8.85714	2.28571	12	5	7	4	39	40	8	11	1	1	1	0	1	3	2	19	133							5	24	31	32
47		2	0	7.75	7	4	2.57143	8	3	12	2	54	48	16	32	0	1	0	0	1	2	3	83.0645	83.871	735	760		27.5	150	200	8	36	31	31
48	3	0	0	6	4.5	6.42857	5.85714	14	14	16	14	63	59	39	44	1	0	1	1	0	3	1	149	129	275	475	7.5	27.5	50	125	2	34	34	40
49		1	0	6	7	6.42857	4.42857	4	2	5	1	51	53	23	19	0	1	1	0	1	3	3	113	140							4	29	19	23
50		2	1	6.25	5.25	7.14286	4.85714	14	9	8	5	51	54	35	15	1	1	1	0	1	2	2	66.129	57.2581	485	500					5	33	28	27
51		1	1	5.25	2.25	4.85714	1	5	2	1	2	36	41	17	4	1	1	0	0	1	1	1	91	152							2	21	8	40
52		1	0	5	3	5.28571	1.57143	6	3	9	5	42	46	26	8	1	1	1	0	0	2	1	98.3871	112.097							4	39	36	34
53	3.33333	2	0	3.5	5.75	4	2.42857	2	4	2	1	49	36	4	6	1	1	0	0	1	2	1	137.097	159.677	600	650	27.5	27.5	225	225	8	36	4	9
54		0	1	8.75	8	4.14286	5	7	11	10	11	56	56	39	47	1	0	0	0	0	2	1	25	47.5806							6	32	5	31
55	3	2	1	4.75	4.5	5.28571	2.57143	10	10	9	9	45	46	30	15	1	0	0	0	1	1	1	108	100	200	300	2.5	5		75	5	25	20	27
56	3.66667	2	0	7.75	6.5	4.28571	2.57143	6	0	9	3	52	48	21	31	0	0	1	0	1	2	1	127.419	154.839	575	620	2.5	7.5	200	275	3	36	9	23
57	4	2	0	7.5	5.5	6.57143	2.57143	7	4	8	5	36	47	39	25	0	0	1	0	0	1	1	145	115	480	500	27.5	27.5	200	10	6	30	30	31
58	2.33333	2	0	7.75	5.75	7.71429	4.14286	15	14	14	12	55	49	42	38	1	0	1	1	0	3	2	66	31	445	585	12.5	20	100	100	4	38	18	26
59		2	0	3	7	3.28571	4.28571	16	10	10	6	59	51	38	30	1	1	0	0	1	2	2	149.194	166.935	665	680	17.5	17.5	275	250	7	25	23	26
60	4	2	0	7	8.25	4	5.28571	6	3	5	3	56	57	40	49	0	0	1	1	1	3	1	142	122	530	520	27.5	27.5			4	26	27	27
61	3.33333	1	0	5.5	5.25	7.57143	4.71429	8	7	10	8	50	47	27	19	1	1	1	0	1	3	2	89.8871	85.1774	270	350	7.5	12.5		125	7	26	23	26
62	3.5	1	0	6.5	6.75	6.28571	5.14286	8	9	9	8	38	43	28	28	1	0	0	0	0	3	2	126	146	315	200	7.5	7.5	150	175	3	33	13	23
63	3.66667	1	0	4.75	4.75	5.71429	6.42857	5	0	6	2	40	42	16	16	1	0	1	1	0	4	1	143	164	455		27.5				1	23	30	39
64	4	2	0	4.75	5	4.14286	4.71429	13	10	16	7	57	56	13	14	1	0	1	1	0	2	1	127.419	120.161	600	580	2.5	7.5	300	325	5	39	6	25
65	1.66667	0	0	4.5	7	6.71429	7.83333	13	14	13	15	45	48	22	31	1	1	1	1	0	2	1	131.452	122.581	180	210					3	27	21	28
66		0	0	6.25	7.5	7.57143	7.85714	17	14	17	16	57	63	36	38	1	1	1	0	1	2	2	118.548	79.0323							3	35	0	19
67		2	0	6.75	4.25	7.28571	5.57143	18	9	15	8	43	43	25	20	1	0	1	1	1	3	2	93	77	360	400	20	20	150	150	7	40	0	28
68	3.33333	1	0	6.5	7.25	7.42857	7.42857	9	9	16	15	43	50	16	29	0	0	1	1	1	3	2	146	182	420	560	27.5	27.5	300	300	7	30	23	26
69		0	1													0	0	1	0	1	1	1			570	570	17.5	17.5	200	220	3	20	34	34
70	2	2	0	4.5	6	3.57143	2.85714	5	4	3	1	40	41	19	13	1	1	1	0	1	3	1	110	112	350	400		7.5	150	150	11	32	31	30
71		2	0	4	4.5	5.14286	5.42857	11	10	12	10	58	61	29	30	0	1	1	1	0	2	1	102	70	390	435	2.5	2.5	50	75	6	34	12	29
72	1.66667	1	0	3	5	6.71429	5.42857	3	4	7	10	53	46	23	12	0	0	1	1	0	3	1	162	144	460	600	27.5	32.5	225	250	2	36	24	35
73		1	0	4	4.5	5	4.14286	12	12	11	14	44	42	14	13	0	0	0	1	0	2	1	93.8387		600	680	17.5	17.5	300	300	1	20	21	20
74		1	0	7	5.75	7.42857	5.71429	14	8	14	8	51	47	29	34	1	1	1	1	0	3	2	66	117	315	495	22.5	22.5		125	2	34	14	31
75	3.66667	2	1	4.75	5.25	1.57143	4	5	0	10	8	35	36	9	22	0	0	0	0	0	1	1	44	22	465	565	5	5	100		3	12	24	10
76	2.66667	2	0	5.75	7	5.71429	7.57143	13	11	17	16	41	48	27	36	0	1	1	1	0	2	1	110.984	114.532	240	360					8	20	24	9
77		2	0	7.5	9.5	7.14286	8	17	18	17	17	26	49	50	46	0	0	1	1	1	2	1	120.968	84.6774	595	675	12.5	17.5	300	300	9	40	19	26
78		2	0	5.5	6.25	5.14286	4.57143	8	7	10	9	52	55	18	21	1	1	0	0	1	3		109	88							21	29	26	25
79		1	0	6.5	5.25	5.85714	4	10	9	14	9	47	45	28	23	0	1	1	1	1	3	2	133	148	460		12		200		4	37	12	28
80		2	0	2	1.5	2	1.14286	6	2	5	4	31	37	3	0	0	1	1	1	1	2	2	155.645	112.097	585	600	17.5	25	250	250	5	32	17	32
81	2.33333	2	1	6.75	3.5	4.57143	3.85714	12	3	6	2	65	58	43	43	1	0	1	1	1	2	1	81.4516	87.9032	490	530	2.5	5	100	150	6	30	39	34
82	3	2	0	6	8	6.42857	8	14	14	19	13	49	52	40	39	1	0	1	1	1	2	1	67.7419	59.6774	480	505	2.5	5		100	8	17	14	17
83		1	0	4.75	5.75	6	6	2	1	2	1	58	52	20	17	1	1	1	0	1	3	3	21	0							10	36	18	38
84	3	1	1	7.75	6.25	6.14286	4.85714	8	8	8	11	32	42	18	24	1	0	1	1	0	1	1	59	67	390	420	7.5	7.5	125	125	8	18	25	23
85		2	0	5.75	4.5	6.85714	6	10	7	15	11	49	53	41	43	1	0	1	1	0	1	1	106	92	460	510			75	75	8	40	1	31
86		2	0	9	6.75	8.42857	6.57143	17	9	13	8	58	57	49	43	1	0	1	0	1	3	1	34.4355	36.129							15	40	8	36
87	3.33333	0	0	4.5	5	2.57143	3	4	1	4	1	36	47	13	18	0	0	1	0	1	3	2	182	160	620	680	22.5	17.5	300	175	2	26	30	15
88		1	0	4	1.25	2.57143	0.428571	3	1	3	1	35	34	3	0	0	1	1	1	1	3	3	121	168	460		27.5		150		6	17	21	15
89		2	0	3	0	3.85714	2.57143	5	6	7	7	43		13		1	1	1	1	1	3	3										0	0	0
90		0	0	3	2.75	3.71429	2.85714	9	1	9	2	44	37	19	10	0	1	1	0	1	3	2	112	117	385	540	12.5	27.5	325	475	1	26	11	26
91		1	0	4.25	3.5	7.14286	3.85714	11	9	11	8	43	37	34	28	0	1	1	0	1	2	1	100.806	137.097	530	510	22.5	25	275	300	6	25	21	36
92		2	1	7	5	4.28571	3.28571	18	7	11	8	53	50	30	21	0	0	0	0	1	3	2	120	66	480	520		10			10	37	24	34
93		0	0	5.25	7.5	5.57143	3.28571	5	4	3	3	30	29	9	8	1	1	0	1	0	3	2	80	88		250					5	19	23	5
94		1	0	4	3.75	3.42857	3.71429	6	6	3	7	37		6	3	1	1	1	1	1	3	2	136	123							8	24	17	31
95	3.33333	1	0	6	6.25	7.42857	5.71429	13	15	15	14	54	62	40	39	1	0	1	1	0	3	2	77	61	420	380	15		50	50	3	34	8	22
96		1	0	2.75	4	3.85714	4.42857	4	9	7	12	50	45	25	16	1	1	1	1	1	3	3	120	110	420	380	12.5	12.5	75	75	3	36	10	30
97		2	0	3.25	3.25	3	1.85714	17	10	16	7	50	55	23	22	1	1	1	1	1	3	2	152	155	415	480	7.5	15	75	75	11	18	28	21
98		2	0	5.75		3.42857										1	0	1	1	1	3	2	53								8	36	32	19
99		0	0	8.5	6	7.14286	5.71429	11	4	14	6	36	40	23	18	1	0	1	1	0	1	2	12	45	185	540		7.5		300	3	29	15	34
100		0	0	6.25	6	6.71429	7	18	11	19	12	51	57	40	46	1	0	0	1	0	2	1	64.5161	88.7097	500	520	17.5	22.5	200	225	6	27	27	33
101	4.66667	1	0	5	8	5.42857	4.71429	12	5	11	7	58	60	22	36	1	1	1	0	1	3	2	41	60							7	24	22	16
102		0	0	7.5	7.5	7.42857	7.71429	17	13	16	11	52	49	41	35	1	0	1	1	0	3	2	144	119	360		22.5				7	34	20	23
103	2	0	0	4	4.5	1.85714	3.42857	5	5	7	4	46	47	25	15	1	1	0	0	1	1	1	144.355	116.935	550	600	15		250	250	2	29	24	18
104		1	0	6	8.25	4.71429	7	17	4	10	7	59	57	45	36								149	91								34	14	25
105		1	0	7.5	7.75	7.42857	8.42857	15	13	18	18	40	44	45	46	1	1	1	1	1	2	2	44.3548	17.7419	460	560	2.5	2.5	300	250	7	33	19	32
106	2.66667	1	0	5.5	4	4.71429	3.85714	6	6	11	4	56	53	36	37	1	0	1	1	0	3	2	105	161	450	500	12.5	22.5	225	275	10	38	11	31
107		2	0	5.25	4	3	3	9	7	9	6	42	50	22	24	0	0	1	1	1	3	1	178	149	425	470	27.5	27.5	75	175	4	27	19	20
108	2	0	1	5.5	2	2.71429	0.714286	14	10	14	7	50	39	28	25	0	1	1	0	1	3	2	199	195	420	515	15	15	75	100	4	33	16	18
109		0	0	4.5	3.75	7.85714	5	15	13	18	17	50	53	34	38	0	1	1	1	0	2	1	22.5806	27.4194							4	28	15	25
110	2.66667	2	0	5.75	6	6.28571	3	12	13	13	7	48	55	40	34	0	1	1	1	1	2	1	116.129	111.29	620	670	2.5	7.5	325	250	10	35	26	18
111		2	0	6.25	8	7.14286	7.71429	18	19	20	21	37	56	37	45	0	0	0	0	0	2	1	50	14.5161							4	31	2	29
112		1	0	6	6.25	4	4.71429	8	8	8	12	41	39	18	18	1	1	1	0	1	2	3	83.0645	91.9355							6	40	4	25
113	3.33333	2	0	5	2.25	6.57143	2.28571	14	10	12	7	46	43	37	31	1	1	1	0	1	1	1	175	182							6	11	32	12
114		1	0	2.25	1.75	1.57143	2.71429	8	10	9	11	43	44	28	32	0	0	1	1	0	3	2	112	101							1	18	15	20
115	3.33333	1	0	6.25	7.25	2.28571	4	4	2	4	3	34	43	3	17	1	1	1	1	1	3	2	135	141	440	400	30	30	175	200	9	20	12	18
116	3.66667	0	0	2.75	0	2	0.285714	7	2	2	2	37	28	3	0	0	0	1	0	1	3	2	161	195	660	660	17.5	37.5	300	300	2	2	29	0
117	3.33333	0	0	2	2.25	2.28571	3	7	5	4	5	52	43	30	20	1	1	1	0	0	1	1	147	151	530	550	12.5	17.5	275	300	3	34	23	25
118		0	0	5.25	4.5	3.71429	4.71429	8	10	11	6	47	53	34	35	0	0	1	1	1	2	2	29.0323	50.8064	500		10		150		4	40	0	4
119		0	0	6	4.75	5.57143	2.28571	13	9	9	5	58	46	46	23	0	0	0	0	1	1	1	120	117	470	580	12.5	22.5	325	275	8	36	25	32
120	3.66667	0	0	8	7.5	6.42857	6.14286	11	11	11	12	54	48	35	38	0	0	1	1	0	2	1	37.9032	60.4839	480	510	7.5	17.5	325	325	4	36	23	5
121		1	0	7.25	3.5	7.14286	1.57143	10	10	4	5	50	46	14	4	1	0	1	1	1	4	2	136	168							9	21	38	20
122	3.66667	2	0	7	6.75	8	5.85714	9	6	8	6	40	33	16	20	1	1	1	0	1	1	2	115	91	260	305		22.5			10	27	30	24
123		2	0	1	2	2.57143	3.57143	4	4	5	6	35	37	8	11	1	1	1	0	0	3	3	156	108							21	29	23	31
124		1	0	7.5	7.75	7.28571	7.28571	18	6		10	56	51	39	39	1	0	0	0	0	3	1	67	148							10	35	30	32
125		0	0	5.75	7.25	7	8	13	10	13	10	51	55	31	32	0	0	1	1	0	3	2	83	92	420	340	17.5		125	50	3	30	17	20
126	2.33333	2	0	5.25	6.25	7.57143	7.28571	15	10	17	10	56	56	29	43	1	0	1	1	0	2	2	66	79	340	450	7.5	7.5	75	50		39	18	38
127		1	0	7	6.25	7.71429	6.42857	14	11	16	11	49	53	40	37	1	0	1	0	1	4	2	98.2258	52.371	481	510	5	5	75	125	11	30	29	26
128		2	1	6.25	5.75	6.57143	8.14286	5	11	8	11	54	52	28	22	0	1	0	1	1	2	1	45.1613	67.7419							7	40	12	40
129		1	0	5.5	4.75	5.42857	4.57143	10	8	10	6	50	48	43	39	1	0	1	0	0	3	1	97	117								40	16	39
130	2.66667	1	0	3.25	6	6.57143	6.14286	10	10	12	13	55	52	39	43	1	0	1	0	0	4	3	124.726	125.194	530	530	12.5	12.5	175	200	10	38	24	40
131		0	0	2	1.75	1.42857	1.71429	4	1	5	0	32	34	8	3	0	1	1	0	1	3	2	192	195							2	25	18	23
132	2.66667	2	0	7	5.25	8	7.14286	16	13	15	14	48	58	40	41	1	0	1	1	0	2	1	41.129	43.5484							6	37	10	26
133		0	1	3.5	5.75	3	3.57143	5	12	2	7	33	40	10	15	1	0	1	0	1	3	1	68	53							1	6	28	36
134	4	2	0	3.5	3.75	4.42857	1.71429	10	11	17	16	53	55	33	41	1	0	1	1	0	3	2	46	11	280	380	12.5	12.5	50	100	2	40	4	40
135		1	1	6	6.5	3.71429	3.42857	5	6	5	5	46	40	19	14	1	1	1	0	1	2	1	81.4516	66.129							4	29	16	29
136	3	2	0	6.75	5.75	7.42857	5.57143	13	11	10	8	58	55	35	25	1	0	1	0	1	3	2	58	91	340	480					6	32	15	30
137	2.33333	1	0	5.25	4.75	5	5.42857	18	14	18	13	49	46	29	33	1	1	1	0	0	3	2	156.677	156.548	670	680	27.5	27.5	200	500	7	29	30	18
138		2	1	5.5	0.5	8.14286	0.714286	10	20	5	12	33	24	24	0	1	1	0	0	1	3	1	156	169								38	17	36
139		0	0	3.75	1.5	6	6.57143	9	13	10	12	43	39	17	10	0	1	1	0	1	3	3	125	192								30	20	25
140	3.66667	2	0	5	6.75	4.14286	4.42857	10	4	13	8	50	50	33	34	1	0	1	1	1	2	1	152.419	111.29	540	660	12.5	17.5	250	250	5	33	21	37
141	3	1	0	7.25	9	8.28571	9.14286	14	16	18	19	59	56	44	51	1	0	1	1	1	2	2	16.129	13.7097	520	490	7.5		350	300		34	16	33
142		0	0	2.25	2.75	1.28571	3.14286	11	2	11	5	43	59	13	17	0	1	1	0	1	4	3	173	153								19	10	20
143	3	0	1	5.25	5	4.57143	5.14286	9	9	9	8	52	42	34	22	1	1	0	1	1	2	1	92	137	540	475	12.5	12.5	175	150	4	31	16	26
144	4	2	0	4.75	4	4	3.28571	5	4	3	3	48	45	25	25	1	1	1	0	1	3	3	185	166	480	500	27.5	27.5	125	125	4	25	16	34
145	3	0	0	7.25	7	7.28571	5.57143	8	8	10	6	36	38	15	16	1	1	1	0	1	3	1	148	104							2	24	32	18
146		2	1	3.25	5	2.71429	1.85714	11	3	9	4	30	25	18	11	1	0	0	0	1	3	3	132	138	620	640	12.5	15	200	200		16	33	28
147		2	0	3	0	1.85714	0	5	4	4	8	25	29	1	0	0	1	1	1	1	1	3	196	200							7	4	8	40
148		1	0	2.75	4.75	6.14286	4.57143	8	12	6	11	29	27	30	21	1	1	1	0	1	1	2	191	176	660	680	22.5	25	200	275		36	7	30
149	3.33333	2	1	9	9	6.16667	5.42857	6	7	7	12	44	55	32	32	1	0	1	1	0	1	1	9	45	360	430				25	4	38	18	22
150	3	1	0	5.25	5.75	2	0.714286	18	12	16	13	45	42	31	37	1	1	1	1	0	3	2	23	13		120						33	22	33
151		0	0	1.75	1.75	1.71429	1	10	8	3	2	48	28	8	0	1	0	1	0	1	3	3	135	174							2	12	34	25
152	2.66667	0	0	4.75	4.5	4.28571	6.71429	14	11	11	13	30	48	42	35	1	0	1	0	0	4	2	60	86	440	480	2.5	10	25	25		36	23	24
153		2	0	4		2.14286		8	8	4	8	42	46	18	12	1	1	0	1	0	3	2	127	137	470	550	20	25	175	200	4	25	19	20
154	2	1	0	3.25	2	6	5.5	9	7	10	7	42	39	32	24	1	1	1	0	1	3	2	137	140	540	610	25	25	175	300		28	19	27
155	2.66667	1	0	7.5	9.5	2.42857	5	15	15	17	17	53	53	39	42	1	0	0		0	2	1	23.4516	34.7903	615	480			225	150	8	40	9	24
156	2.33333	0	0	3.25	2.5	4.14286	2.85714	11	11	9	10	47	46	34	26	0	1	1	1	0	3	2	77	79	380	465		7.5				26	19	23
157		0	0	5.75	4	3.71429	3.85714	5	0	7	3	55	45	26	24	0	1	0	0	0	2	2	100.806	122.581	560	645	22.5	27.5	250	300	3	32	20	32
158		2	0	7.25		8.28571		9	8			50		28		0	0	1	1	0	3	2	65									30	8	29
159		0	0	5.25		6.42857										1	1	1	1	0	4	3	133.065								7	31	15	24
160	3	1	0	5.75	5.5	7.85714	6.71429	6	3	7	7	37	39	21	21	1	1	1	0	1	4	3	146.323	178.145	570	570	22.5	27.5	225	275		25	30	26
161		2	0	5	6.5	6.71429	3.71429	3	1	5	0	48	47	9	23	1	1	1	1	1	4	2	94.4194	94.2419							5	37	18	22
162		2	1	1.5		2.42857		9	7			40		18		1	1	1	0	1	2	1	96.3064		620		7.5		100			24	29	33
163	2.66667	1	0	4	6.25	5.14286	4.28571	15	7	7	9	47	45	43	30	1	0	1	1	0	2	1	87.9032	100.806	530	540	7.5	12.5	125	225	5	35	28	14
164		0	0	0.75		2.71429		9	9			43		17		1	0	1	1	1	3	1	187								2	32	18	27
165	4.33333	2	0					13	10	11	10	41	53			0	0	1	0	0	2	1	141	102							3	40	26	40
166	2.66667	1	0	3.75	4.5	2.85714	3.14286	9	7	6	7	44	33	36	26	1	1	1	0	1	1	2	150	153							3	22	24	22
167		2	1	8.5	8.75	7.57143	7.71429	18	16	19	14	60	54	46	48	0	1	1	0	0	1	2	85.7742	83.9032							1	35	17	31
168	2.66667	0	0	0	3.25	5.71429	3.85714	13	15	8	5	47	50	34	27	0	1	1	1	1	2	2	117.742	132.258							4	15	25	13
169		1	0	5.75	6.5	5.85714	4.42857	12	8	10	9	49	48	21	20	1	1	1	0	0	3	2	122	136								29	21	26
170	3.33333	0	0													0	0	1	1	0	3	1									3	15	37	14
171		2	1					14	11	19	19	46	64			1	0	1	0	0	2	1									5	29	21	23
172		1	1	1.75	3.75	4.71429	3.28571	7	6	9	6	25	33	9	14	0	1	0		1	2	2	111.29	90.3226	600	635	5	5	250	275		21	28	22
173	3.5	0	1	6	7.5	6.14286	5.85714	13	5	8	4	53	46	27	19	0	0	1	0	1	3	2	75	92							6	25	34	14
174	3.33333	2	0	1.75	1.5	0.714286	1.71429	3	3	6	3	42	45	18	13	1	1	0	0	1	2	2	190.323	185.484							4	34	32	22
175	3	0	0	1.25	4.5	3	4.85714	8	9	10	6	39	46	39	38	1	0	1	0	0	2	3	138.419	142.387	535	540	2.5	2.5	50	25		31	13	31
176	3.66667	0	0	2.25	2	1.85714	3.16667	8	7	11	7	49	52	24	17	1	1	1	1	1	2	2	171.774	125	900	900	37.5		500	500	3	34	27	32
177	1.66667	0	0	0	0	0	0	8	1	7	1	34	30	7	1	0	1	1	1	1	2	2	188.71	198.387							4	9	16	14
178		2	0	3.75	5.25	5.57143	2.85714	9	6	9	4	46	44	8	12	1	1	0	0	1	1	2	68	63							10	13	29	14
179		1	0	3.75		7.71429		4	0			37		12		1	1	0	0	1	3	1	0								2	19	29	21
180		1	1	5.25	5.25	6	3.14286	8	5	7	6	36	36	19	20	1	1	0	0	1	3	2	113	136							7	22	18	31
181		1	0	4	6.75	7	4.57143	11	10	8	8	37	41	18	10	1	0	1	1	0	3	1	71	59							5	34	24	35
182	3	0	0	4	3.75	7.85714	6.28571	11	12	7	14	37	45	18	17	0	0	1	0	1	1	1	109	123	470	520	12.5	17.5	75	100	5	34	18	20
183	3	0	0	5	1.5	6.85714	2.42857	8	6	4	4	44	38	20	11	0	1	1	1	1	2	1	62.0968	126.613							2	36	32	20
184	4	2	0	7		8.71429		17	17	14	11	54	51	41	30	0	0	0	0	1	2	1	54.8387	58.0645							5	39	18	25
185		1	0	5.5	7	4.71429	6	16	15	13	19	54	62	41	40	1	0	1	1	0	3	2	67	42	460	480	27.5	27.5	150	150		26	25	26
186	3.33333	1	0	4.5	4.5	4.14286	3	6	2	10	2	48	49	27	31	0	1	1	0	1	1	1	100	137							2	32	10	36
187		1	0	1.5	3.75	1.71429	2.57143	9	7	8	8	37	34	10	18	0	1	1	0	1	3	2	176	195							3	23	21	21
188	2.66667	2	0	5.25	1.5	4.28571	0.714286	6	2	5	1	47	44	26	5	1	1	0	1	1	2	1	85.4839	129.839							4	36	32	39
189		2	0	3	1	3.42857	1	10	5	6	6	49	41	11	10	0	1	1	1	1	2	1	100	166.129							2	26	21	32
190		0	0	5.5	8	6.28571	6.28571	12	11	16	12	53	59	34	37	0	0	1	1	0	2	1	41.129	70.1613							2	37	7	25
191	3	0	0	3.75	4.33333	7.42857	4.85714	8	1	5	2	46	40	22	18	0	1	1	0	1	2	2	191	174							1	21	25	22
192		0	0	7.5	7.25	7.57143	5.57143	8	10	6	10	53	48	27	26	0	0	1	0	1	1	1	139	119							3	31	29	20
193		0	0	5.75	8.75	5.42857	8.42857	13	9	17	13	61	65	44	52	0	1	1	0	0	2	1	85.4839	66.129							1	35	19	23
194		1	0	5.25	6.75	8.28571	7.83333	17	11	16	13	51	53	41	42	1	1	1	0	0	3	2	19	26							14	36	17	31
195		1	0	3	3.5	3	2	2	1	3	9	40	47	0	0	0	1	1	1	1	3	2	193	198							2	18	22	10
196		1	0	5.25	4.75	8.28571	7.14286	13	16	9	12	52	43	32	31	0	1	1	0	1	3	2	103	152	450	525	27.5	27.5	150	150	5	30	19	25
197		0	1	7	7.5	6.71429	4	10	4	4	4	36	33	20	7	0	0	1	0	1	3	1	200	174							3	27	32	19
198		2	0	6.5	7	7.85714	7.57143	13	15	10	14	50	48	33	35	1	1	1	1	0	1	1	32	27							2	31	14	14
199		0	0	5.25	6	4	4.42857	3	12	5	11	52	53	5	14	0	0	1	1	0	3	2	103	64							2	40	23	10
200		0	0	2.25	2.75	3	2	2	3	0	3	36	37	8	2	0	1	1	1	1	2	2	159.677	170.161							2	40	13	15
201		2	0	6.75	6.5	6.71429	5.42857	13	11	12	10	49	51	35	37	1	0	1	1	1	1	2	88	103							9	35	12	34
202		0	1	1.5	3	6.42857	2.57143	11	5	4	1	34	26	16	7	0	0	0	0	1	3	1	73	173							5	18	28	12
203		0	0	3.5	5.25	2.42857	3.71429	8	1	5	1	28	33	2	8	0	1	1	0	1	3	2	142	192								22	32	16
204	2.66667	2	0	4.75	6.75	2.85714	4.71429	3	5	0	2	38	45	26	21	1	0	1	1	1	2	1	83.0645	58.0645							7	9	21	0
205		0	0	1.25	1.5	2.42857	2.42857	8	3	6	7	46	47	28	26	1	0	1	1	0	3	2	156	156							3	31	16	23
206		2	0	2.5	3.5	3.14286	4	15	6	15	9	56	51	36	39	1	0	1	1	0	3	1	154	155							1	28	21	30
207		1	0	4	2.5	5.28571	6	18	16	18	15	41	45	23	21	0	0	1	0	1	2	3	173.387	162.903							8	32	27	25
208		0	1	5	6	2.42857	5.14286	11	6	8	5	40	27	11	17								115.323	133.065							6	22	30	15
209		1	0	2	2.25	4.57143	1.14286	12	11	9	6	45	40	27	14	0	1	0	0	1	3	2	165	159								30	30	21
210		2	0	6.25	2.75	3.57143	2.42857	11	10	15	8	43	43	22	24	1	0	1	1	1	2	1	156.452	180.645							3	27	28	25
211		2	0	2.5	3	5	1.14286	7	6	5	3	44	38	3		1	1	0	1	1	2	1	111.29	156.452							9	21	19	30
212		1	1	5.5	4	6.57143	6.57143	12	8	9	3	49	37	19	9	0	0	1	1	0	3	1	42	85							3	26	27	26
213		0	0	5	5	5.28571	4.71429	4	8	9	8	47	57	16	24	1	1	1	1	0	2	1	100.806	154.839							3	37	6	21
214		0	0	5.5	5	8.42857	8	16	14	19	16	46	50	36	34	0	0	1	1	0	1	3	62	66							3	33	16	25
215		2	0					4	4	2	1	30	31	0	0	1	0	1	1	0	2	1	104	116							6	13	28	34
216		1	1	2.25	5.5	2.14286	4.57143	6	6	7	7	36	43	11	14	1	0	1	0	0	2	3	83.0645	95.1613							5	26	26	36
217		0	0	3.5	4.75	4.14286	3	8	6	8	12	51	48	32	30	0	0	1	0	1	1	3	105	77							3	38	28	33
218		2	0	9.25	9.25	9.42857	9	15	16	17	16	53	56	40	47	1	0	1	0	0	1	1	34	18							4	40	6	28
219		0	0	4.75	6	5.14286	5.85714	18	18	16	14	56	48	44	34	1	0	1	1	0	2	2	111.29	104.839							5	30	13	33
220		1	1	8	8.25	5.42857	4.85714	5	2	6	2	33	37	9	10	0	1	1	0	1	3		27	27							4	30	3	38
221	3.33333	1	0	6	3.5	3.57143	4.71429	7	5	12	8	50	52	27	21	1	0	1	1	0	1	2	90	114							3	36	22	31
222		2	1	2.5	0.75	0.857143	0.571429	4	1	4	0	36	29	7	0	0	0	1	1	1	2	3	60.4839	104.839							6	13	24	6
223		1	0	7.5	7.5	10	8.42857	14	14	13	13	58	63	46	34	1	1	1	0	1	3	1	86	114	420	500	15	10	100	100	4	38	8	14
224		0	1	0.5	1	0.857143	0.571429	7	4	4	2	34	23	7	5	0	1	1	0	1	3	2	156	140							1	10	30	3
225		0	0	2.25	2.25	3.57143	2.42857	13	7	15	7	43	44	18	15	1	1	1	0	1	1	2	79	99							3	18	21	23
226		2	1	8	4.75	4	2	7	3	6	2	43	42	15	10	0	0	1	0	1	3	2	29	49	301	360	2.5	7.5			6	31	25	23
227		2	0	5.25	5.75	7.28571	6.14286	10	9	10	7	43	39	19	31	1	1	0	0	1	1	1	116	89							5	25	28	18
228		2	0	1.5	0.5	0.857143	0.571429	3	2	2	1	36	29	3	0	0	1	1	0	1	2	1	142.258	185.258							1	14	16	28
229		0	0	4.75	5	6	5.14286	9	7	7	7	42		13		1	1	1	0	1	3	1									1	22	19	32
230		2	0	6	8.75	7.85714	5.85714	9	6	14	9	54	51	36	39	1	1	1	1	1	3	2	159	150								40	9	35
231		2	1	7.75	7.5	7.42857	7.71429	20	10	20	14	52	51	43	45	0	0	1	0	0	2	2	41.129	33.0645							5	33	17	32
232		0	0	5.75	5.25	5.57143	4.42857	11	9	12	9	45	42	33	17	1	1	1	0	1	1	2	102	92	390	450	7.5	7.5	25	100	4	16	27	23
233		2	0	8.5	8	7.85714	6	13	9	8	9	41	53	15	28	0	0	1	1	0	2	1	23.3871	50							1	0	0	4
234		0	0	3.75	3.5	6.42857	3.28571	5	4	4	6	46	49	9	8	0	1	1	0	1	3	1	77	128							4	31	27	11
235		1	0	2.5	1	2.85714	0.857143	5	1	6	3	43	37	9	2	1	0	1	1	0	1	3	84	114							5	29	22	17
236		2	0	1.75	3.25	0.571429	0.571429	9	8	8	4	47	44	19	18	1	0	1	1	0	2	1	157.258	161.29							5	22	14	22
237		1	1	7.75	7.25	8.71429	8.28571	17	12			53	57	44	48	1	0	0	0	0	2	1	16	5							4	39	11	39
238	3.66667	1	0	3.25	1	2.85714	1.14286	6	3	7	1	47	30	8	5	1	0	1	0	1	2	1	106.452	187.903							2	23	27	30
239		0	0	1	1.75	1.28571	3.14286	9	10	8	13	38	37	5	7	1	1	1	0	0	3	2	135	150							2	15	34	17
240		0	0	2.33333	5	3.28571	3.28571	8	13	8	16	43	42	24	32	1	0	1	0	1	2	2	174.194	167.742							1	26	36	17
241		2	1	4.25	4.5	4	2.28571	7	1	6	1	30		5		0	1	1	0	1	2										4	30	31	31
242		1	0	4	4.75	4.42857	4	10	5	11	5	51	51	17	22	1	1	1	1	1	3	2	177	128							1	29	22	32
243		1	1	7.25	9	7.71429	9	13	13	18	12	26	54	35	47	1	0	1	1	0	3	1	9	35							5	36	4	36
244		2	0	1.75	1.5	0.285714	1.14286	7	1	5	2	33	28	4	2	0	1	1	0	1	2	1	174.194	178.226							7	25	12	28
245		1	0	6	7.5	5.14286	4.85714	4	9	7	10	35	33	13	22	1	1	1	0	1	1	3	67	82							5	28	6	30
246		1	1	1.5	1.25	1.14286	1.28571	9	1	5	0	55	47	32	26	1	1	1	0	1	4	3	123	146							4	29	12	26
247		1	0	2.75	6.5	2	3.57143	12	7	9	9	42	43	16	23	1	1	1	1	0	2	1	141.935	114.516							1	25	31	33
248	2	0	0	6.25	9	5.85714	7.57143	16	13	13	10	45	48	35	38	1	0	1	0	0	2	1	80	96							2	39	5	30
249		2	0	7.25	7.25	5.71429	5	6	8	8	12	57	51	21	32	1	0	1	0	0	2	1	41	25							7	36	9	20
250		2	0	5.5	3.75	6	2.28571	8	7	8	8	51	56	26	24	1	1	1	1	1	1	1	107	114							2	31	18	34
251		1	1	5	7.25	2.28571	7.14286	8	2	4	4	49	51	18	18	1	0	0	0	0	1	3	34	67							11	32	10	34
252		0	0	4.25	2.5	4.28571	2.71429	13	7	10	9	60	59	36	34	1	1	1	1	1	2	2	124.194	153.226							2	30	14	29
253		0	0	4	6.5	3.71429	5.14286	12	9	13	11	50	50	14	27	1	0	1	0	1	2	1	116.129	67.7419							1	20	21	32
254		0	0	4.75	8	6.85714	5	9	8	12	14	44	43	25	30	1	0	1	1	0	1	1	111	129							3	27	34	33
255		2	0	1.75	8.75	3.85714	8.14286	10	8	12	4	51	51	40	38	0	0	1	0	1	2	2	117.742	64.5161							7	40	6	38
256		0	1	4.5	7	4.71429	5.57143	13	6	11	6	40	41	31	35	0	0	0	0	1	1	1	138	125							2	25	37	10
257		0	0	5.25	4.75	5	7	12	9	11	5	36	23	33	6	0	1	1	1	1	1	2	186	89							6	19	18	14
258		2	0	4.5	4.75	3.71429	4.85714	9	6	17	8	48	49	24	27	1	1	1	0	1	2	3	154.032	156.452							1	30	23	30
259		1	1	6.25	6.75	5.14286	3.85714					44		30		0	1	1	0	1	1	3	30								5	35	14	36
260		1	0	3.75	3.75	4.57143	3	8	2	4	0	48	41	21	14	1	0	1	0	0	2	2	163	139							5	25	19	21
261		0	1	1	1.75	0.285714	0.285714	7	5	3	2	29	25	0	3	1	1	0	0	1	2	1	136.29	170.161							2	5	18	7
262	3.33333	2	1	5.5	7.5	4.42857	3.71429	2	1	3	4	53	54	3	7	0	0	0	0	0	2	1	75	74.1936							2	37	11	40
263		2	1	3	4	3.14286	2	14	4	13	5	39	42	33	30	1	1	0	1	0	1	2	115	94							3	31	29	34
264		0	0	6.5	7	5.85714	4.71429	10	5	8	7	53	45	24	23	1	0	1	0	0	1	1	65	84							4	32	18	31
265		1	0	5	6.5	6.42857	4.28571	7	11	6	10	46	46	28	28	1	0	1	1	1	2	2	163.71	107.258							2	28	24	21
266	3.33333	0	0	4.25	3.75	3.42857	2.42857	12	9	7	10	40	45	19	16	0	1	1	1	1	1	2	146	133	680	685	15	17.5	225	250	4	19	29	16
267		1	0	7.75	7.25	5.42857	6.85714	12	7	10	13	60	59	21	23	1	0	1	0	1	3	2	89	131							4	38	21	39
268		0	0	4.25	5.75	5.28571	6.71429	8	12	14	14	57	57	38	35	1	0	1	1	0	3	1	111	130							2	35	2	19
269		2	0	4.25	3	5.71429	3.14286	12	9	10	7	49	51	21	30	1	0	1	1	0	2	3	48.3871	77.4194							4	34	22	39
270	2.66667	0	0	3.75	4.5	5.14286	2.85714	13	9	8	3	40	44	39	29	0	0	1	0	1	3	2	188	199							1	30	28	21
271		1	0	3.25	3	3.85714	2.57143	8	6	8	5	41	48	29	38	1	0	1	1	0	2	1	116.129	127.419							4	29	19	26
272		0	1	4.5	6.75	3	4.57143	6	5	9	7	43	28	29	32	1	1	1	0	1	1	3	98	106							3	26	14	20
273		0	0	4.5	5.25	4	6.57143	7	18	6	16	48	37	22	11	0	1	1	1	1	3	3	123	93							1	32	13	26
274	3.33333	1	0	5	4.75	4.14286	3.14286	9	9	6	7	43	49	42	34	1	1	1	1	1	2	2	129.839	111.29	710	585	2.5	7.5	375	375	2	31	15	20
275		0	0	1.5		3.85714						60		36		1	0	1	0	0	2	1	141.935								4	34	14	30
276	4	1	0	3	2.75	2.71429	3.57143	6	7	8	9	51	55	17	23	1	0	1	1	0	2	2	101.613	95.1613							3	34	17	36
277		2	0	6	4.75	5.28571	2.14286	8	8	9	6	45	34	34	27	0	0	1	1	0	2	1	116.935	158.065							2	26	32	30
278		1	0	2.25	3.75	1.5	2.42857	4	1	9	2	38	38	24	18	1	0	1	1	0	2	1	102	117							4	29	29	25
279		1	0	1.5	1	2.71429	1.57143	6	2	6	1	36	32	0	0								200	179								19	33	25
280		1	0	4.25	4.75	5.28571	2	4	8	7	4	49	51	15	15	1	1	1	1	1	2	1	183.871	196.774							2	23	20	40
281		0	0	1	0.5	1	0.285714	6	3	4	0	27	25	4	1	0	1	1	0	1	3	2	182	175	710	710	27.5	27.5	275	275	4	11	29	9
282		1	1	2.25	1	3.71429	0.714286	2	1	1	0	33		8		1	1	1	0	1	3	3									5	22	26	22
283		1	0	1	1.66667	1.71429	1.14286	10	5	11	5	40	33	5	2	1	1	1	0	1	3	3	135	88							3	22	29	24
284		2	0	4.75	1.5	4.28571	1.85714	12	8	9	7	44	33	20	12	1	1	0	0	1	1	1	173	175							5	33	25	38
285		1	1													0	0	1	1	0	2	1									4	38	20	38
286		2	0	3.25	3.75	4	4.14286	12	9	14	8	34	37	20	16	0	1	1	0	1	2	1	133.871	120.161							2	24	21	29
287		0	0	1.75	1.25	0.714286	0.857143	5	10	9	5	31	22	16	4	0	1	1	1	1	1	1	190	179							2	5	38	12
288		0	0	5.25	5.75	8.28571	9.14286	14	11	9	9	44	51	39	19	0	1	0	0	1	3	2	151	146							3	20	37	31
289		2	0	1.5	1.25	4.57143	3.28571	5	4	3	4	38	40	11	5								63	162							7	31	24	30
290		0	0	3.25	4.5	0	5	12	13	9	13	33	44	26	30	0	1	1	0	1	1	3	118	98							1	14	32	19
291		0	0	1.25	1.5	1.28571	0.857143	7	1	5	1	48	47	18	16	0	1	1	0	1	2	3	185.468	187.645							5	25	25	16
292		1	0	3.75	3.5	1.71429	4.28571	13	13	11	9	56	56	21	26	1	0	0	0	0	2	1	111.29	79.8387							5	38	12	34
293		1	1	2.25	5.5	2.28571	2.5	9	9	9	9	32	35	9	13	1	0	0	0	1	2	2	61.2903	53.2258							1	14	37	9
294	4.33333	2	1	7		7.85714		16	9			50		37		1	0	1	0	1	1	2	53								9	33	15	40
295		1	1	8	6.5	4.85714	2.5	13	9	5	3	56	38	44	24	1	0	0	0	0	1	2	131	50	545	600	7.5	17.5	75	125	8	30	12	23
296		0	0	1.75	1.25	1.42857	0.571429	4	0	5	0	39	30	12	3	0	0	1	1	1	3	2	198	191							1	19	24	20
297		1	0	5.75	5	5.85714	5.71429	11	9	14	5	58	59	35	37	1	0	1	0	0	2	1	62.9032	101.613							3	38	7	34
298		1	1	6.75	5.75	2.14286	1	8	2	7	5	37	34	16	23	1	0	1	1	1	2	2	62.9032	89.5161							9	23	18	24
299	3	1	0	7.75	8	7.14286	6.71429	12	8	12	9	46	47	37	40	1	0	1	1	0	2	1									3	40	4	16
300	4	0	1	5.5	2.5	4.14286	2.71429	13	7	7	5	36	31	25	10	1	0	1	1	1	2	3	120.968	171.774							4	23	30	32
301		1	0	5	5.75	4.85714	4	7	2	7	3	33	39	13	21	0	1			1	3		139	156							5	26	18	14
302		0	0	4.5	4.5	5.28571	4.85714	3	6	3	5	39	36	16	9	0	1	1	1	1	1	2	97	73							2	27	25	22
303		1	1	3.5	3	3	2.14286	8	4	6	1	33	37	13	2	0	0	1	0	1	3	1	142	131							3	22	26	32
304	4.66667	0	0	3.25	3.75	4.28571	1.14286	7	6	5	2	40	27	10	3	1	1	1	0	1	3	1	191	106							2	14	23	17
305	3	2	1	4	4	3.42857	3.42857	8	7	10	7	38	39	18	28	1	1	1	0	1	3	3	92	89							8	27	26	22
306		2	0	5.75	7.25	5.71429	7.28571	15	14	14	15	41	40	32	43	1	0	1	1	0	3	2	33	73							8	28	24	19
307		1	0	2.25	3	2.14286	1.28571	4	5	3	4	38	28	30	3	1	1	0	0	1	3	2	121	166							2	23	24	34
308		1	0	2	2.25	3.28571	2.14286	10	5	10	4	46	44	12	20	1	1	1	0	1	3	2	156	180	550	600	27.5	27.5	275	325	8	33	28	37
309		1	0	1	3	1.28571	3	2	4	4	6	39	36	5	9	0	0	1	1	0	2	2	96.7742	118.548							4	21	19	28
310		0	1	3	2.25	3.42857	1.85714	9	7	6	3	37	30	15	7	0	1	1	0	1	3	3	138	152							5	17	30	10
311		0	0	2	6.5	2.57143	4.14286	12	14	12	12	45	48	35	33	1	0	1	1	0	2	1	94.3548	82.2581							1	35	16	30
312		0	1	2	3.5	5.28571	6.14286	10	10	9	10	44	46	15	19	1	1	1	0	0	3	3	87.6452	138.081							4	27	16	31
313		2	1	6	7.75	3.85714	6.85714	10	10	14	11	62	58	37	40	1	0	1	1	0	2	1	13	16	440	490			75	100	8	40	0	40
314		0	0	6.5	6.25	3.85714	3.71429	7	3	8	4	50	53	8	24	0	0	1	0	1	3	1	103	127	510	430	22.5	12.5			3	31	25	31
315		1	0	5	5	5.28571	5.71429	11	7	15	4	49	53	16	35	0	0	1	1	0	3	2	166	127							6	33	22	28
316		0	0	4	5.25	5.57143	4.28571	4	13	9	9	44	55	14	24	0	0	1	0	0	3	3	0	48							3	25	27	29
317		1	0	2.75	4.25	4	3.57143	7	4	9	6	45	45	18	20	1	1	1	0	0	3	2	138	104	460	515	17.5		125	225	4	28	20	25
318		1	0	3.75	4.5	2.57143	2	4	2	7	3	41	43	7	7	1	1	1	1	0	3	2	157	150							1	22	19	23
319	3.33333	0	0	4.5	7	6.14286	8.28571	14	13	12	14	54	59	36	36	1	1	1	1	0	3	2	100	132	550	600	12.5	22.5	200	300	4	39	19	24
320		2	0	6.5	6	2	2.71429	13	10			46		19		1	0	0	0	0	3	2	139	155	510	540	27.5	27.5	175	100	6	20	15	30
321		1	0	3.5	2.75	2.57143	2.83333	7	1	6	1	42	43	15	16	1	0	0	0	1	3	2	106	89	315	385					7	31	10	40
322		1	0	6.75	4.5	6	4.14286	18	16	13	11	44	42	40	24	1	1	1		0	2		105.645	133.871							5	32	11	33
323	3	2	0	1.5	3.5	1.42857	1.85714	4	2	6	1	37	42	4	16	1	0	1	1	0	2	1	173.387	121.774							3	21	27	22
324	1.33333	2	0	7.5	4.75	8.28571	5.71429	10	12	11	13	58	50	36	39	1	1	1	1	1	3	2	136	136							3	37	8	32
325		0	0	1.25	1.25	3.71429	3	4	2	6	2	43	50	17	7	0	1	1	0	0	3	2	162.177	153.694							3	23	29	28
326		2	1	4.25	2	5.57143	1	12	10	10	7	53	50	21	21	1	1	0	1	0	3	2	97	102							5	33	25	29
327		1	0	4	5.5	5	4.42857	8	9	14	12	49	45	25	41	1	0	1	1	1	1	2	81	65	375	460		2.5	75	75	4	25	21	19
328	3.33333	1	0	4	5.5	5.57143	5.57143	11	4	12	6	43	47	15	32	0	1	1	0	1	3	2	143	137	600	605	20	20	175	225	8	12	36	10
329	3.66667	1	0	3	4.5	4.57143	5	7	5	10	4	49	53	22	27	1	0	1	1	0	2	1	33	105	570		17.5		250		5	30	18	25
330		1	1	8.25	9	3.57143	4.71429	8	2	10	4	45	49	26	34	0	1	0	0	1	3	1	24	79							8	27	22	10
331		1	0	5.5	5	2.85714	2.71429	0	4	2	4	34	28	3	0	1	1	1	0	1	3	1	161	158	330	410	12.5	22.5	325	350	6	26	24	38
332		0	1	1.5	1.5	3.42857	0.571429	10	6	7	2	45	30	22	1	1	1	1	0	1	3	2	200	184	590	510	15	17.5	150	200	4	32	26	20
333		2	0	3.25	3.75	4.14286	4.71429	3	4	5	5	39	36	16	24	1	0	1	1	1	2	1	140	151	575	650	7.5	7.5	175	250	3	17	33	32
334		0	1	6.75	6.25	2.57143	1.85714	5	1	5	1	37	44	11	6	1	1	1	0	1	3		41	116	340	580	10	17.5	175	200	2	36	28	25
335	3.66667	1	0	5	3	2.71429	1.42857	11	5	6	2	47	44	12	7	1	0	1	1	0	2	2	170.161	187.903	515	565	22.5	27.5	250	300	4	26	27	30
336	4.33333	1	0	4.75	4.25	3.85714	3.28571	15	8	17	12	58	55	39	36	1	0	1	1	0	2	1	165	75	560	620	22.5	22.5	225	250	5	39	6	20
337		1	1	6.75	7.5	8.71429	8.85714	14	10	12	10	27	28	14	19	1	1	0	0	1	1	2	69	81	240	330					6	22	34	20
338		1	1	1.75	0.5	4.14286	0.714286	16	10	11	6	43	35	29	0	0	1	0	0	1	2	1	80.6452	148.387							4	26	23	30
339		1	0	6.5	7.5	7.42857	5.57143	15	8	11	10	45	47	41	37	1	0	1	1	0	2	2	22.5806	43.5484	580	600	2.5	2.5	50	75	3	36	21	24
340		2	0	2.25	2.25	3.42857	2.14286	5	8	6	4	48	46	21	6	0	0	0	0	1	3	2	174	162	365		2.5				3	36	8	27
341		1	1	6.75	8.5	6.14286	6.14286	16	7	12	9	43	40	47	39	0	1	0	0	1	2	3	129.839	122.581	600	600	10	10	125	125	7	29	26	26
342		1	0	2	0.5	3.42857	1.14286	9	3	4	1	37		9	0	0	1	1	0	1	3	3									11	17	25	35
343		0	0	4.5	7	3.57143	3	2	0	3	5	42	46	18	3	0	1	1	0	1	3	2	140	187	585	790	17.5	25	275	250	1	25	21	25
344		1	0	2.25	0.75	3.14286	0.142857	6	2	6	2	42	48	6	11	0	0	0	0	1	4	2	139.774	193.194	540	600	12.5	22.5	125	175	5	37	16	29
345		0	0	3.75	7	3.42857	7	14	12	14	14	59	60	39	38	0	0	1	1	1	1	2	87	82	500		27.5		250		3	31	22	24
346		2	0	5.75	5.75	3.71429	2.71429	3	5	3	1	49	44	24	11	1	0	1	1	0	2	1	167.742	184.677	585	625	17.5	22.5		200	7	20	23	36
347		0	0	4.75		7.42857		15	13			48		40		1	1	1	1	0	2	2	64.5161		465		2.5		100		7	35	21	29
348		1	0	1	2.75	2.14286	2	13	11	7	1	32	40	10	12	1	0	1	1	1	3	2	194	186	510	655	27.5	27.5	325	500	4	19	30	22
349		1	0	5.75	5.25	5.42857	3.14286	10	6	9	7	42	49	26	21	1	1	1	1	1	2	2	142.742	85.4839	520	530	17.5	17.5	125	225	11	18	22	29
350	3	0	0	0.5	0	0	0	0	0	0	0	29	29	0	0	0	1	1	0	1	1	2	198	192	705		27.5		325		2	13	34	15
351		2	1	6.25	5.25	7.57143	3.71429	9	7	5	4	51	39	31	27	0	1	1	0	1	3	2	57	27	100	360			125	150	10	36	4	31
352		2	0	3.75	3	2.28571	2.57143	3	1	2	1	41	43	15	19	0	1	1	0	1	2	2	120.161	167.742	590	650	22.5	27.5	225	275	4	29	30	34
353	2.66667	1	0	4	4.75	2.71429	2.42857	4	2	2	2	32	37	5	5	1	1	1	1	1	2	1	173	134	5	650	27.5	27.5	300	300	7	18	25	32
354		1	0	3.5	2.5	6.42857	5.42857	11	5	9	7	51	48	21	28	0	0	1	1	0	2	1	132.871	153.226	580	520	12.5	12.5	125	275	10	28	26	24
355	3.33333	0	0	4	6.5	3	5.42857	8	4	9	2	45	48	20	12	0	0	1	1	1	3	2	137	172	480	530	17.5	22.5	200	250	2	29	22	27
356		2	0	6.25	5.5	1	2.57143	7	3	10	4	52	46	38	40	1		1		1	2	2	75.8064	67.7419	490	495	7.5	2.5	200	225	6	40	15	27
357		0	0	8	9	6.57143	7.85714	7	7	5	6	46	41	11	13	0	0	1	0	1	2	2	43.5484	35.4839	430	460	2.5	2.5	125	125	5	37	13	39
358		0	0	7	6.5	4.71429	2.71429	8	1	5	1	34	33	21	8	0	1	1	1	1	3	2	169	182	515	685	32.5	35	375	475	3	10	15	6
359		0	1	6.75	8	6.5	6.85714	4	5	4	7	47	45	19	32	1	1	0	0	1	2	1	138.71	75.8064	500		2.5		225		8	22	24	23
360	4	1	1	6.75	7	9.57143	8.85714	10	13	13	15	41	38	20	21	0	1			1	1		71	38	190				25		13	20	9	26
361	3.66667	2	1	4.5	5	2.28571	1.71429	5	2	5	4	49	47	21	18	1	1	1	0	1	2	3	118.548	104.032	521	615	7.5	7.5	125	150	5	16	18	34
362		0	0	7.25	8	6.28571	5.85714	3	2	6	2	34	36	5	12	1	1	0	1	1	1	2	145	175	420	620	27.5	32.5	325	350	4	19	24	35
363		1	1	6.25	0.75	5.42857	0	4	2	6	1	35	29	5	0	1	1	1	0	1	2	1	122.581	151.613	615	600	12.5	20	200	225	4	27	27	22
364		2	0	5.75	4.5	6.14286	5.28571	9	6	11	10	46	47	30	32	1	0	1	1	0	1	3	77	96	440	450			125	150	12	33	13	25
365	3.33333	2	0	3	3	2.85714	3	9	8	10	10	43	39	12		1	1	0	0	1	1	3	128.984	119	600	611	7.5	7.5	250	250	9	28	31	22
366		0	0	2	1.75	4.42857	1.28571	6	2	6	1	34	34	6	2	0	1	1	0	1	2	2	102.419	133.871	575	640	22.5	27.5	275	300	4	18	30	23
367		1	0	5.75	8.25	7.85714	7.71429			9	12	51	54	38	35	1	0	1	0	0	1	1	38	42	505	420					2	38	29	27
368		1	0	7	6.25	5.57143	6.85714	12	9	12	11	60	61	26	42	1	0	0	0	0	2	2	71.7742	70.1613	570	560		2.5	75	100	2	30	11	36
369		2	0	4.25	4.25	4	2	3	10	2	1	40	31	1	2	0	1	1	0	1	1	3	173	170	590	590	22.5	27.5	275	275	6	19	12	29
370		0	1	7	6.75	4.57143	3.57143	15	5	11	6	52	52	37	33	1	1	1	0	1	3	2	182	156	280	400	20	20			3	34	20	30
371		1	0	2.5	0	4.28571	0	13	3	5	4	29	24	8	0	0	1	1	0	1	3	1	198	143	620	780	27.5	27.5			8	30	20	24
372		2	0	2.75	3.25	3.85714	3.71429	15	7	8	8	40	47	12	19	0	0	1	1	0	3	2	102	121	335	500	17.5	25	175	200	5	25	21	21
373		1	0	1.75	1.25	3.42857	1.57143	13	5	6	2	46	38	7	8	1	1	1	1	1	1	2	157	150	470	715	27.5	27.5	200	300	3	34	35	13
374		0	0	2	4.75	3.14286	3.71429	8	6	9	10	53	51	31	19	1	1	1	1	1	3	2	132	132	430	360	22.5	22.5	200	200	3	40	16	34
375		1	0	5.75	3.75	3.85714	2.57143	3	4	4	8	46	42	11	20	0	1	1		1	2	1	59.6774	87.9032	453	660	12.5	17.5	250	250	3	40	12	38
376		2	0	2.5	2.25	6.14286	4.85714	5	5	6	5	42	43	23	29	1	1	1	0	1	3	2	183	156							3	23	22	20
377		1	0	4.25	0.75	4.71429	3.14286	11	8	10	5	41	42	20	13	1	1	1	1	1	3	2	181	182	445	550	27.5		225	300	7	29	36	27
378		0	0	5	2.25	3.57143	2.28571	3	2	4	2	47	36	7	5	0	0	1	0	1	3	1	159	151	420	505	17.5	32.5	50	225	3	32	33	21
379	3.66667	1	1	2	1.25	1.28571	0.714286	6	3	7	1	40	36	7	7	0	1	0	0	1	2	3	158.065	141.129	625	640	12.5	17.5	200	250	4	29	30	29
380		2	0	1	0.75	1.28571	0.428571	5	6	4	5	43	37	3	0	0	1	1	1	1	1	2	173	169	650	650	15	15	250	250	10	32	32	40
381		1	0	4.25	4	6.14286	7.28571	6	4	4	3	41	45	15	28	0	0	1	1	1	3	2	119	156	395	415	7.5	7.5	200	225	3	26	17	24
382		1	0	4	2	6.57143	3.42857	12	11	9	5	43	38	34	13	0	1	1	0	1	3	2	143	30	455	430	7.5	12.5		175	4	15	26	14
383		2	0	5	5.75	3.71429	4.71429	15	5	15	5	43	45	17	17	1	1	1	0	1	3	3	60	87	390		17.5		225		10	18	14	20
384		1	0	6.25	5.5	3.42857	4.57143	15	11	12	9	46	43	29	29	1	0	1	1	0	2	1	103	116	525	405	12.5	2.5	325	200	3	29	32	32
385		2	0	3.5	3.75	3.28571	4.14286	9	6	7	7	46	44	21	27	0	0	1	1	0	2	1	97.5806	85.4839	560	540	2.5	7.5	200	150	4	30	30	27
386		1	0	4.5		7.42857		10	9			55		28		0	1	1	0	1	3	2	69		360		27.5		200		5	31	29	25
387		0	0	4.5	4.75	8.71429	6.14286	13	16	13	11	52	56	33	33	0	1	1	0	1	3	2	69	100	300	150	12.5	7.5	100	25	4	31	19	32
388	3.33333	1	1	4.75	2.75	4.57143	3.28571	13	7	11	8	46	37	20	17	0	1	1	0	1	1	2	136	116	360				75		8	31	21	32
389		1	0	6.25	7.25	8.57143	7.71429	10	8	17	10	57	58	27	40	0	0	0	1	0	3	2	131	137	480		17.5		100		4	35	17	36
390		0	0	5.75		5.42857		6	9			49		14		0	0	0	0	0	3	1	73		160	210					5	23	20	21
391		2	1	3.75	2.25	3.28571	1.28571	2	2	1	1	37	36	3	0	1	1	0	0	1	1	2	159	162	550	580	15	17.5	150	200	6	17	29	9
392		0	0	3.25	1.75	1.57143	0.571429	9	4	8	2	34	33	19	9	1	1	1	1	1	4	2	166	145	605		17.5	27.5	300	325	3	20	25	19
393	4	0	0	3	6.25	7.85714	9	11	9	15	10	46	57	39	42	0	0	1	1	0	3	2	130	166	510	660	27.5	27.5	200	250	1	39	21	29
394		1	1	5.25	5.5	3.42857	3.57143	12	13	8	12	43	36	23	20	1	1	1	0	1	1	3	119	142	560	695	5	10	225	275	8	13	37	8
395		2	0	4.75		4.85714		6	3	6	3	41	42	12	9	1	1	1	0	1	3	2	122	171	380	550		27.5	175	300	6	22	24	31
396		2	0	3.75	5.5	4	4.85714	8	7	12	9	41	45	19	21	1	0	1	1	0	2	1	108.065	133.065	550	570	17.5	20	150	175	5	36	20	40
397		1	0	1.75	0.75	0.857143	0	10	5	9	4	49	43	3	6	1	1	1	0	1	3	3	147	140	400	620	12.5		275		4	30	16	28
398		2	1	4.75	1.5	0.857143	1.28571	5	3	2	1	40	39	10	8	0	0	1	1	0	2	2	48	38	450	580	5	5			4	35	23	38
399		0	0	8	7.25	3.28571	5.14286	11	9	13	6	43	48	25	37	1	1	1	0	0	3	3	38	96	245	460	7.5	27.5	250	275	3	32	37	36
400		1	0	3.25	2	3.28571	3.71429	10	12	10	8	48	41	20	21	1	0	1	1	1	3	1	159	133	540	645	2.5	17.5		200	3	39	20	40
401		1	0	0.5	0.25	0.714286	0.714286	0	2	0	1	35	38	4	6	1	1	1	0	1	3	2	176	125	380	460	27.5	27.5		200	3	31	17	26
402		1	0	7.75	7	7.85714	8.57143	18	18	17	20	59	57	48	50	1	0	1	1	1	1	2	39	59	390	440					8	34	18	29
403		1	0	3	4	4.42857	5.28571	9	5	8	4	50	41	14	13	0	1	1	0	1	1	3	151	122	460	680	17.5	27.5	250	250	6	32	27	24
404		0	0	1.25	4.75	2.14286	3.14286	3	5	9	7	30	47	3	31	0	1	1	0	1	2	1	199.194	145.968	600	600	25	17.5	250	225		1	21	7
405		0	0	0.75	1.25	0.285714	0.857143	4	4	2	1	35	37	6	9	0	1	1	0	1	3	2	191	200	540	780	27.5		250	325	4	31	32	27
406		1	0	6.5	2.75	5.28571	2.28571	11	9	10	10	53	35	42	24	1	0	1	1	0	3	2	129	0	348	420	12.5	27.5	75	200	3	38	31	37
407		2	0	5	5.75	4.28571	4.85714	18	14	15	11	55	55	44	42	1	1	0	0	0	3	2	131	86	470	460	12.5	17.5	125	175	11	39	12	40
408		1	0	4.25	8	4.71429	8.28571	17	14	11	12	44	55	27	29	0	1	1	0	1	3	2	31	149	360	445	27.5			250	11	26	31	26
409		1	0	6.25	3	4.42857	2.85714	4	1	5	2	51	43	24	13	1	1	1	0	1	3	2	165	148	435	630	12.5	27.5	25	75	3	36	16	35
410	2.66667	0	1	4.25	6.5	2.14286	3.42857	5	1	4	0	32	23	2	0	0	1	0	0	1	2	2	138.71	109.677	620	640	7.5	12.5	200		2	13	28	6
411		0	0	6.25		5.85714		13	12			58		35		0	0	1	1	1	3	2	161		430		22.5		75		3	31	11	32
412	4	0	1	2.25	1.75	2.57143	3.28571	10	4	7	4	32	40	9	15	1	1	0	0	1	2	2	103.226	115.323	500	575			150	200	5	16	23	14
413		2	1	4.25	3.75	5	4.28571	17	13	12	10	51	47	26	16	1	0	0	0	0	3	2	128	152	460	480	12.5	15	75	75	6	40	23	32
414	2	1	0	2.75	1.25	5.71429	1.28571	17	12	13	9	57	46	29	29	1	1	1	1	1	2	2	90.3226	109.677	440	740	7.5	7.5	225	275	3	37	25	24
415		1	1	1.5	2.25	3.28571	2	18	9	18	6	35	32	6	5	0	1	0	0	0	4	2	123.323	119.613	490	495	7.5	7.5			5	19	27	16
416		2	0	5	6	7	7.85714	19	14	18	15	44	57	34	41	0	0	1	1	1	1	2	68	105	325	375	5		250		5	29	22	29
417		0	0	1.25	1.25	2	8.71429	7	4	5	4	38	25	8	3	0	0	1	0	1	3	3	194.177	197.79	645	645	32.5	32.5	250	275	5	13	21	13
418	3.66667	1	1	8.5	9	6.14286	3.28571	14	4	11	2	29	35	18	27	1	1	0	0	1	3	2	155	192	390	510	15		100		12	13	38	8
419		1	0	3	2.5	5.57143	1.42857	10	5	5	3	35	40	15	10	1	1	1	1	1	2	2	125	164.516	600		12.5	22.5	300		6	32	30	12
420		1	0	4.5	3.75	2	1.71429	6	2	4	0	45	42	16	5	1	1	1	1	1	1		132	142	560		17.5		200	250	3	22	23	37
421		1	0	4	6	2.71429	3	9	4	8	5	50	42	22	23	0	1	1	1	1	3	2	124	160	360	300	17.5	7.5			4	32	30	27
422		0	0	6	5.75	7.14286	5.85714	19	15	11	9	52	44	33	29	1	0	1	1	1	3	1	133	148	405	420	27.5	27.5	250	250	5	40	6	32
423	3	1	1	4.5	4.25	5	5.71429	5	6	7	6	38	35	12	23	0	1	0	0	1	1	2	51	41	330	340		2.5	100	150	7	36	20	33
424		1	1	7.25	4.25	5	3.28571	4	1	4	2	33	37	6	7	1	0	1	1	0	2	1	9	21	540	560			150	150	4	40	1	13
425		0	0	3.5	2	5.42857	3.71429	16	12	16	9	49	54	33	32	0	1	0	0	1	2	3	56.4516	117.742	650	700	7.5	22.5	450	450	3	30	24	15
426		1	0	3	2	0.857143	0.428571	5	1	4	1	43	41	19	18	1	0	1	0	1	3	3	179	185	615	665	22.5	22.5	175	225	4	34	26	26
427		1	0	5.75	4.5	5.14286	3.57143	13	9	12	9	46	52	30	31	0	1	1	1	0	2	1	129.839	112.097	660	680	12.5	17.5	225	250	10	30	28	39
428		2	0	4.25	4.25	1	1.57143	9	10	9	9	48	52	17	26	1	1	1	0	0	2		143.548	187.903	700		12.5	17.5	75	175	9	35	11	29
429		0	0	4.5	5.25	6.57143	5.28571	15	8	9	10	49	48	34	29	1	1	1	1	1	2	1	123.387	145.161	720	720	22.5	22.5	250	275	2	36	31	31
430		0	0	4.5	6.5	7	7.71429	12	7	17	17	48	50	18	50	1	1	0	1	1	2	1	151.613	104.032	520	375	17.5	12.5	200		5	7	23	18
431		2	1	5.5	2.5	3.71429	1.57143	6	3	7	2	48	33	7	10	1	0	0	1	1	3	3	109	96	270	480	12.5	0.15	200	200	11	24	20	31
432	4.33333	1	0	2.75	3	2.28571	3.71429	8	1	8	7	40	38	10	13	1	1	1	0	1	1		133	137	440	390	27.5	27.5	175	75	7	24	28	32
433		2	0	2.25	1.5	3.42857	3	9	9	6	5	38	46	8	12	1	0	1	0	0	2	2	169.355	194.355	660	660	25	25	275	300	6	17	34	24
434	3	2	0	1	2.5	3.57143	5.71429	4	3	13	12	54	59	6	29	1	1	1	1	1	2	2	125.806	82.2581	550	665	17.5	27.5	75	100	9	9	37	19
435		2	0	5.25	4	6.57143	4.28571	13	13	10	14	56	28	41	25	0	0	1	0	1	3	2	14	13	340	140					6	37	7	25
436		1	0	5.5	5.5	7.57143	5	14	12	14	13	47	52	39	39	1	1	1	1	0	1	3	73	94	220	300		2.5		75	4	34	24	28
437		2	1	6.5		8.57143		18	13			46		37		0	0	0	1	1	1	1	12		290	450		5	25	150	8	33	8	38
438		0	0	3	5.25	3.85714	5.14286	16	12	18	11	37	45	18	19	0	1	1	0	0	3	2	110	120	410	380	12.5	17.5	175	175	4	29	21	21
439		2	0	2.25	1	1.57143	0.571429	4	2	3	3	31	26	23	4	1	1	0	0	1	2	1	180.645	191.935	440	480	12.5	27.5	200	250	12	22	31	27
440		0	0	1.25	2.5	0	5.85714	11	9	16	10	37	43	23	19	0	1	1	0	1	3	2	97	93	500	595		27.5		300	2	31	30	20
441		2	0	3	3.75	1.71429	1.42857	7	1	5	2	35	45	6	12	1	1	1	1	1	2	1	126.613	144.355	600		17.5	27.5		200	3	37	3	38
442	2.66667	2	0	5.75	5	2.71429	2.57143	2	2	2	3	44	47	16	18	1	0	1	1	0	2	2	120.161	92.7419	510	550	12.5	15	175	200	6	38	34	39
443		2	0	3	2.5	5.14286	4.85714	4	3	6	3	38	34	7	9	0	1	1	0	1	4	3	112	140	300	440	12.5	27.5	200	275	3	18	22	28
444		0	0	4.5	3.5	4.14286	2.57143	7	1	6	1	51	35	26	4	1	1	1	0	1	3	2	199	184	420	550	27.5	27.5	250	250	4	27	24	39
445		0	0	5.33333	6.25	4	6.14286	20	14	19	10	57	59	43	46	0	0	1	0	1	2	2	100.806	106.452	660	680	22.5	27.5	175	200	3	40	16	31
446	3.66667	2	1	5.5	4.75	4.14286	2.57143	5	3	5	4	28	32	6	8	1	0	0	0	1	3	2	108	113	400	560	15	15	150	250	3	21	20	31
447		0	0	5.5	3.25	3.28571	2	7	8	10	7	59	55	33	26	0	1	1	1	1	2	2	150.806	117.742	605	655	27.5	27.5	250	350	2	32	23	29
448	3	0	0	3.75	4.75	5.85714	4.71429	9	11	8	9	43	52	25	36	0	0	1	1	0	2	3	66.9355	62.9032	540	520	7.5	10	225	225		36	14	29
449	2.66667	0	1	7.5	7.75	7	6	14	12	13	12	45	38	37	31	1	1	1	0	1	1		72	87	610	600	5	7.5			2	31	26	24
450		2	0	4.5	5.25	2.85714	8	13	9	15	8	36	54	31	47	1	0	1	0	0	2	2	89.5161	63.7097	540	575	2.5	2.5	200	250	8	37	22	38
451	5	0	0	6	6.5	3.71429	2.85714	16	12	13	7	56	62	34	36	1	0	1	0	0	2	2	143.548	129.839	610	610	17.5	27.5	400	400	4	40	28	17
452		0	0	3.5	4.75	3	3.57143	4	2	3	7	52	46	22	18	0	0	1	1	0	3	2	179	169	680	710	27.5	27.5	300	350	3	38	33	34
453	3	0	1	4	1.25	4.28571	0.285714	14	5	14	2	47	41	11	5	0	1	1	0	1	2	2	72.5806	106.452	600	720	7.5	22.5			3	19	30	16
454		0	0	9.25	6.5	9.85714	7.14286	17	16	16	16	57	65	48	52	1	0	1	1	0	4	2	30	6	215	160					3	37	3	30
455	3.66667	2	0	4	4	3.85714	3.42857	10	8	6	8	53	49	18	25	1	0	1	1	0	3	2	87	98	310	340	7.5	2.5	100	100	4	28	18	24
456		2	1	3.25	4.25	2.42857	2	3	1	3	1	35	38	10	7	0	1	1	0	1	2	1	68.5484	71.7742	400	600	7.5	7.5	150	200	5	35	23	31
457		0	0	5.25	1	3.85714	0.571429	6	2	2	2	49	34	13	2	0	0	1	0	1	3	2	166	196	640	640	27.5	27.5	275	300	3	31	22	27
458	3.66667	2	0	5	2.5	4	1.57143	3	1	3	1	43	42	7	5	0	1	1	0	0	1	3	67	90	360	480		7.5	150	225		29	15	33
459		1	0	5.5	5	2.42857	2.14286	7	7	8	4	31	37	22	18	1	1	1	0	0	3	2	198	198	695	720	27.5	27.5	375	400	3	29	33	19
460		1	0	5	4.25	2.85714	3.14286	6	10	13	9	32	24	10	5	0	0	1	1	0	2	1	193	191			27.5				3	25	25	26
461		2	0	3.25	2.75	1.42857	0.857143	4	5	3	1	41	42	15	20	0	0	1	0	1	2	3	128.226	163.71		600		17.5		150	7	38	21	32
462		1	0	6.75	7	6.57143	6	16	11	15	10	43	54	26	36	0	0	0	1	0	2	2	57.2581	68.5484	495	515	12.5	27.5	150	225	4	34	15	27
463		2	0	3.33333	3.5	5.28571	2.85714	6	5	6	1	49	39	6	8	1	0	1	0	0	3	3	34	44	120	165	15	12.5	100	100	4	27	36	38
464		2	0	4.25	2.75	4.71429	2.42857	7	12	9	9	53	51	36	35	1	1	1	1	0	2	2	69.3548	69.3548	380	400	2.5	2.5			6	38	18	26
465		1	0	3.75	3.25	3.28571	2.71429	8	8	8	2	39	36	30	26	1	1	1	0	1	1	1	188	153	505	525	22.5	25	225	250	8	21	18	36
466		0	0	0.75	0.5	1.71429	1.28571	7	3	7	2	39	35	3	5	1	1	1	0	1	4	3	29	133							3	14	22	21
467	2.33333	0	0	5	5.5	5.28571	4.85714	9	8	14	8	46	43	12	22	0	0	1	1	0	2	2	69	130	530	540	2.5	2.5	300	300	3	39	25	38
468		2	0	5.25	4.75	5.28571	5.71429	6	6	11	7	42	45	38	37	0	0	0	0	0	2	1	120.161	89.5161	486	540	10	17.5	50	125	4	38	4	36
469		2	1	4.5	3.25	1.71429	0.571429	15	7	10	1	27	29	1	5	1	1	1	1	0	2	1	99.1936	141.935	550	630	10	15	150	150	11	21	30	2
470			0																												16	36	8	24
471		1	0	5	4.25	3.66667	3.14286	8	2	4	1	48	34	7	2	0	0	1	1	1	2	1	100.806	163.71	620	785	17.5			400	1	27	28	33
472		2	1	5.75	3.25	3.85714	1.57143	7	4	9	2	44	39	20	24	1	1	1	0	1	2	3	100	153.226	620	650	7.5	10	150	150	6	35	28	40
473		1	0	9	9	6.57143	5	18	8	16	7	49	40	36	42	1	0	1	1	1	2	1	79.8387	78.2258	480	615	7.5	2.5	75	100	3	27	22	22
474	3	2	0	7	2	8.28571	1.28571	7	7	7	4	38	35	37	15	1	1	0	0	1	3	2	190	136		720		27.5		275	5	38	15	32
475		2	0	5.5	5.5	6	5.71429	16	15	12	12	54	40	43	32	1	1	1	0	1	1	2	71	82	310	420			50	50	8	35	16	39
476		0	0	7.25	3.5	7.85714	3.14286	16	16	17	13	55	44	33	31	1	0	1	1	0	3	1	168	63	265	620	27.5	27.5	225	300	4	40	11	9
477	3.66667	0	0	8	7.5	9.14286	5.57143	13	12	10	7	54	52	34	37	0	0	1	1	1	3	3	74	64	275	630	22.5		250	325	4	39	20	21
478	3.33333	1	0	4.75	3.5	6.28571	3.71429	8	4	6	3	45	45	19	13	1	0	1	1	0	3	1	160	139	430	480	27.5	27.5	75	175	4	19	17	16
479		1	1	4.75	6	4	3.14286	10	5	9	1	45	44	21	9	0	1	1	1	1	2	1	104.032	70.9677	700	700		12.5	150	200	3	16	31	7
480		1	0	4.75	4.25	6.28571	1.85714	10	7	11	9	47	51	13	22	1	0	1	1	0	1		139	104	520	650	7.5	17.5	325	325	5	17	29	27
481		1	0	0.25	0.25	0.571429	0	4	2	2	0	39	31	16	0	1	1	1	0	1	3		187	198	455	640	27.5	27.5	175	300	2	28	30	25
482	3.66667	1	0	6.25	7.25	6.14286	7.85714	16	12	18	11	55	49	44	43	0	0	1	1	1	2	2	9.87097	32.1129	420	510					4	37	24	38
483		1	0	2	3	4.85714	3	2	0	1	1	33		6	1	1	1	1	0	1	3	2									6	20	27	24
484		0	0	6.25	7.75	4.85714	5.28571	5	5	14	7	44	49	38	39	0	0	1	1	0	2	1	106.452	71.7742	410	450	2.5	12.5	225	200	2	35	2	28
485		0	0	0.75	3.5	1	2.85714	12	5	10	9	48	54	27	17	0	1	1	0	0	2	2	81.9677	91.2581	510	510	12.5	12.5	325	325	3	27	20	18
486		2	0	2	2	1.57143	1.14286	5	6	4	1	27	35	12	5	1	1	1	0	1	2	3	137.097	162.097	750	820	27.5	27.5	250	275	3	13	31	19
487	2.33333	2	0	4.25	3.5	6.28571	3.85714	11	12	15	14	45	47	25	28	1	1	1	0	1	1	2	122	141	500	590	7.5	15	100	125	3	23	24	27
488		1	1	1.5	0.5	6.14286	1.42857	10	4	5	2	35		9	3	1	1	0	0	1	3	3			205	335					3	12	37	12
489		2	1	1.75	1	3	0.857143	9	7	8	2	42	43	5	2	1	1	0	1	1	2	2	115.323	136.29	580	580	7.5	17.5			8	27	19	23
490		0	0	6	4.25	5.71429	4.71429	11	9	11	8	56	52	26	16	0	1	1	0	0	3	3	89	115	370	355			325	325	6	34	18	14
491		0	0	4.25	4.75	7.28571	7.14286	5	11	10	12	40	47	38	28	1	1	1	0	0	3	1	84	72	350		7.5		25		4	23	24	28
492		2	0	6.5	4.75	6.71429	5.71429	12	11	11	10	50	48	40	40	0	1	1	1	0	3	2	111	89	365	560	17.5	27.5	225	250		35	26	26
493		0	0	5.5	6	4.42857	6.85714	10	9	11	11	52	50	22	34	0	1	1	1	0	3	3	62	47	570	500	7.5	2.5	100	50	2	31	18	26
494		2	0	4.75	6.75	5	5.14286	14	12	10	11	46	50	32	38	1	1	0	0	0	2	3	135.484	135.484	600	600	22.5	17.5	400	250	10	27	24	25
495		0	0	2.25	3	2.28571	3.14286	9	7	6	7	50	48	27	28	1	0	1	0	0	3	2	106	132	435	585	27.5	27.5			5	28	26	13
496		0	0	2	1.75	1	1	3	3	4	1	42	40	8	17	0	1	1	0	1	1	3	165	172	565	565	27.5	27.5	375	375	2	30	23	18
497	2.66667	0	1	5.75	9	4.42857	7.57143	10	5	10	6	34	42	29	38	1	0	0	0	1	3	3	76	63	110	275	12.5	17.5	125	200	6	25	27	14
498		1	1	3.5	3.5	5.42857	4.83333	12	6	11	5	53	57	23	27	1	0	1	1	0	2	2	139.516	133.065	615	575	12.5	27.5	150	250	4	40	16	38
499		1	0	5.75	4.75	3.28571	5.57143	14	6	19	10	48	50	34	43	1	0	1	0	0	3	2	92	134		685		32.5		275	4	27	30	29
500	2.66667	2	0	8	7.25	5.28571	3	11	9	8	8	35	45	42	33	0	1	1	1	1	1	1	129	143	510	680		12.5	275	350	4	25	26	31
501		0	0	1.5	0.75	0.857143	1.42857	3	3	4	0	28		1	0	0	1	1	0	1	3	3									6	19	20	19
502		0	0	6	3	6	4.57143	3	5	5	2	31		13	2	0	1	1	0	1	3	2									2	21	28	19
503		0	0	1.75	2.25	5	4.28571	5	3	5	5	54		6	9	0	1	1	1	1	3	2									4	26	22	17
504		1	0	2.75	1.5	3.14286	1.42857	11	6	12	6	44	39	29	16	1	1	1	0	1	2	2	139.516	165.323	510	670	17.5	27.5	325	325	5	35	26	28
505		1	0	4.5	2.25	3.28571	4	9	7	7	6	45	43	17	6	1	1	1	1	0	2	2	187.097	161.29	610	650	27.5		275		5	32	26	35
506		2	0	5	5.5	0.428571	3.85714	13	11	4	9	38	43	28	20	1	0	1	1	0	2	1			520	520	27.5	27.5	250	250	7	23	21	25
507		1	0	3.25	2.25	3.57143	1.57143	5	8	9	8	58	63	26	32	1	0	1	1	0	2	2	130.645	156.452	540	580	17.5	17.5	225	225	4	35	16	19
508		1	0	5.25	6.25	7.14286	6.57143	5	7	9	9	44	45	31	30	0	1	1	0	1	3	2	12	20	263	285	5				4	29	7	27
509		2	0	9.25	9.75	7	7.57143	16	15	14	14	47	47	44	45	1	1	1	0	0	3	3	36	27	170	145					6	40	4	40
510	3.66667	1	0	6.75	7.5	0.142857	3.28571	9	5	6	9	47	39	4	25	1	0	1	1	0	2	1	81.4516	65.3226	510	645	12.5	17.5	200	250	7	37	29	18
511	2.66667	0	0	6	3.75	4	1.85714	9	4	4	2	49	35	15	13	1	0	1	0	1	3	2	184	99	570	660	17.5	17.5	100	225	4	29	29	14
512		0	0	2	2.5	3.85714	1.57143	6	7	5	6	42		19	12	1	1	1	1	1	3	2				370					5	27	15	29
513	3.33333	1	0	7	7.5	7	6.85714	12	6	14	12	53	54	35	48	0	0	0	0	0	3	3	126	167	440	440	27.5	27.5	200	200	4	39	31	40
514		1	0	2.75	1	2	0.285714	5	1	3	1	36	30	3	0	0	1	1	0	1	3	1	188	169	420	620	12.5	27.5	175	200	5	31	24	30
515		0	0	5.25	1.75	2.28571	0.428571	6	2	2	3	51	45	25	19	0	1	1	0	1	4	3	165	156	640	660	15	22.5	250	250	11	27	26	18
516		0	0	3.25	3.25	9.42857	4.42857	9	12	8	9	35	28	29	20	0	1	0	0	1	3	2	160	162	380	455	27.5	27.5		275	9	15	28	24
517		0	1	4.75	7.75	5.57143	8.2	12	7	8	9	46	47	32	29	0	1	1	0	1	3	1	84	105	230	220			50	75	10	27	25	15
518		2	0	2.5	3	4	2.14286	12	10	11	6	39	39	19	16	0	1	1	0	0	3	3	157	139	540	540	17.5	22.5	175	225	2	21	20	22
519		1	0	0	0	0.285714	0.428571	4	1	3	1	25	31	1	0	0	1	1	0	1	2	3	137.097	150	650	660	27.5	27.5	325	325	5	5	36	24
520		1	0	2.75	3.25	0.428571	1.71429	3	1	5	0	52	48	5	21	1	1	1	1	1	3	1	183	198	420	525	27.5	27.5	175	275	1	25	30	33
521		2	0	4	4.5	4.71429	3	12	14	15	13	42	48	19	34	1	0	0	1	0	3	2	45	38	410	420	7.5	12.5	125	150	10	31	16	36
522		0	0	6	5.25	9	5.57143	12	8	11	7	52	54	18	28	1	0	1	1	0	3	2	183	104	590		27.5		250		4	27	28	29
523		0	0	3.75		2.85714		8	5	8	4	46	45	22	28	1	0	1	0	0	2	1	123.387		690	600	2.5	7.5	225	250	4	40	6	16
524		2	0	6	7.5	5.14286	6.42857	16	13	13	12	54	55	41	44	1	0	0	1	0	2	1	25	49	500	490	2.5	2.5	100	100		30	18	30
525	3.33333	0	0	0.25	0.25	0.142857	0.142857	0	2	0	1	26	22	0	1	0	1	1	1	1	2	1	199.194	200	620	620	27.5	27.5	375	450	3	16	30	16
526		2	0	2	1.5	1.14286	1.14286	4	3	3	5	38	45	5	2	1	0	1	1	0	3	2	125	117	440	620	7.5	15	175	175	5	19	18	35
527		2	1	3.75	2.25	6.42857	2.42857	12	9	9	5	44	35	35	21	1	1	1	0	1	1	2	67	73	350	505				175	8	35	37	10
528		2	0	5	4.75	2.5	4.14286	6	6	8	10	48	47	35	22	1	1	1	1	0	3	2	144	104	350	380	22.5	22.5	175	225	4	39	19	24
529		0	0	1.75	1.25	5	1.42857	10	3	6	0	39	33	8	2	1	0	1	0	1	2	3	165.694	150.758	370	470	10	15	225	250	2	17	26	22
530		2	0	3.5	5.5	4.42857	5.28571	8	6	8	7	44	42	24	25	1	0	1	1	0	3		136	170	295	395	27.5	27.5	200	200	4	32	20	40
531		0	0	5.5	2.5	3.57143	5	6	4	5	3	38		12	11	0	1	1	0	1	2	2			540	540			275	275	3	32	22	30
532		1	0	5.5	6.5	5.71429	4.57143	5	4	8	5	39	47	9	31	0	1	1	1	1	2	2	56.4516	61.2903	600	560	2.5	2.5	100	125	3	32	29	32
533		1	0	1.75		4.71429		9	5	11	9	32	46	17	21	1	0	1	1	0	3	2	178	183	260	515	27.5	27.5	300	350	3	23	29	26
534		1	0	6.5	6.75	5.85714	7.42857	12	8	13	13	43	49	24	35	0	1	0	0	1	2	2	141.935	126.613	545	355	17.5		150	25	8	22	21	22
535		2	0	5.75	7.25	6.14286	3.71429	7	7	6	2	49	51	35	30	1	1	1	0	0	1	2	74.0161	71.9194	415	475					8	33	17	36
536		0	0	2.75	4.25	3.71429	3.71429	3	0	8	1	48	54	13	24	1	1	1	1	1	3	2	191	197	580	540	27.5	27.5	200	150	7	31	32	39
537	2	1	1	8.75	8.25	8.14286	6.42857	17	8	13	9	45	43	46	35	1	1	0	0	1	1	2	60	40	480	540	2.5	7.5	100	125	8	40	9	33
538		0	0	4.33333	0.25	4	0.142857	12	5	6	2	62	46	20	18	1	0	0	1	0	2	1	104.032	187.097	660	760	17.5	27.5	175	250	2	38	23	34
539		1	0	9	9	2.42857	7.28571	14	8	15	11	34	45	32	44	1	0	0	1	1	2	1	45.9677	0	410	470				25	3	39	0	40
540		1	0	4.5	6.5	5.85714	6.71429	13	11	12	7	63	55	36	35	1	1	1	1	0	2	1	54.0323	12.9032	700	540	2.5	2.5	125	150	5	28	4	32
541		0	0	3.5	3	6.14286	1.85714	14	13	11	9	58	60	27	38	1	1	1	1	1	2	3	62.0968	61.2903	630	660		7.5	225	125	5	40	13	26
542			0																												8	39	2	29
543		1	0	4.25		5.71429		9	9			52		21		0	1	1	0		3	2	40		505	510	12.5	12.5	100	75	2	38	15	27
544		1	0	4.25	3.25	3.71429	1.85714	13	7	14	3	53	57	30	37	1	1	1	1	1	2	1	154.032	170.161	720	680	25	27.5	100	175	8	38	28	13
545	4	0	0	1.75	2.5	1.14286	2.14286	8	11	9	9	39	33	12	10	1	1	1	0	0	3	2	163	148	620	660	27.5	27.5	225	300	6	25	17	20
546		1	0	6	0.5	2.85714	0.285714	0	1	4	0	40	33	6	0	0	1	1	1	1	3	2	131	188	410	620			100	175	3	34	3	40
547	3	1	0	3.25	5.75	4.28571	4.14286	4	7	4	10	45	48	16	19	0	1	1	0	1	1	3	153	172	600	590	27.5	27.5	275	300	3	36	22	24
548		1	1	2.5	5	4.42857	8.28571	16	7	13	10	47		31	28	1	0	1	0	0	3	3				485		12.5			4	24	27	23
549		1	0	1.75		2.42857		7	3			44		19		0	0	1	1	1	1	1	91		540	520	7.5	7.5	100	200	3	40	21	34
550		0	0	4.5	4.75	2.85714	5.28571	8	10	12	7	54	48	37	33	0	1	0	0	0	2	1	127.419	150.806	720		27.5		325		3	23	23	32
551		1	0	2.75	2.25	3	1.71429	3	3	2	5	39	30	7	4	1	1	0	0	1	2	2	169.355	170.968	600	680	20	30	325	425	6	15	32	1
552		2	0	3.5	3	2.42857	1.42857	5	1	4	0	34	34	9	6		1	1	1	1	2	2	112.903	132.258	730	740	27.5	27.5	300	300	4	20	20	35
553		0	0	4	2.5	3.14286	1.57143	7	8	10	6	34	38	15	17	0	1	1	0	1	2	3	112.903	145.968	575	635	27.5	32.5	250	300	9	18	25	18
554		2	0	7.5	6.5	7.42857	3.71429	10	7	7	6	40	37	35	20	1	0	1	0	0	2	2	84.6774	113.71	580	580	12.5	17.5	275	300	5	29	28	24
555	2.33333	0	0	7.5	8	7.71429	6.14286	14	13	9	7	47	47	43	25	1	0	1	1	1	2	1	86.2903	57.2581	550	662	10	10	150	200	5	12	35	10
556	2.66667	1	0	6.75	5.75	6.85714	4.42857	13	13	7	6	48	38	40	32	1	1	1	0	1	2	1	96.7742	150	620	610	2.5	5	150	175	7	36	26	37
557		2	0	7.75	8.75	6.28571	8.57143	6	8	6	11	59	43	42	14	1	1	1	0	0	2	1	31.4516	3.22581	440	480					7	40	12	35
558	3.33333	0	1	1.5	0.25	0.857143	0.714286	2	4	1	1	36	38	13	10	1	1	1	1	1	2	2	105.645	137.097	740	770	15	17.5	200	220	6	20	28	30
559	3.33333	0	0	1.75	0.5	1.14286	0.714286	7	3	2	1	43	42	11	0	0	0	0	0	0	3	2	183	137	460	720	22.5	27.5	150	250	1	30	21	31
560		2	0	4	7.75	1.85714	3.71429	4	5	13	7	51	47	21	32	1	0	1	1	1	2	2	140.323	127.419	620	600	17.5	17.5	250	250	3	25	29	19
561	3	2	0	8	7.5	5.71429	5.85714	14	11	10	13	48	39	23	33	0	0	1	0	0	2	1	21	28	480	490	27.5	27.5	250	250	5	31	25	19
562		1	0	2.5	3.25	1.71429	0.714286	4	2	4	1	39	37	14	11	1	1	1	0	1	1	1	193.548	192.194	580	580	27.5	27.5	300	350	7	23	31	17
563		2	0	7.5	7.25	4	5.14286	4	7	9	8	47	46	35	40	1	1	1	1	0	2	1	98.3871	118.548	495	495	7.5	2.5	25	50	8	40	1	23
564		1	0	3	3.5	5.71429	3.28571	12	12	13	12	52	52	29	31	1	0	1	1	0	3	1	117	144	295	370	27.5	27.5		200	6	40	10	19
565	3	1	0	7	7	7.85714	7.42857	18	19	16	19	47	65	51	40	1	1	1	0	0	2	1	58.0645	41.9355	500	560	7.5	17.5	150	200	2	5	8	4
566		1	1	5	5.5	4.85714	4.71429	9	6	7	2	44	39	31	31	1	1	1	0	1	2	2	100	105.645	480	570	5	2.5	125	125	6	11	23	12
567	3.66667	2	0	3.5	3	1.71429	1.85714	5	1	1	1	31	39	7	1	0	1	0	1	1	2	1	127.419	105.645	475	475	5	7.5			8	15	28	28
568		1	0	0.5	2	2.28571	1.14286	5	3	3	1	38	37	20	9	0	1	1	0	1	2	1	187.097	179.032	490	510	15	17.5	200	225	4	27	23	29
569	5	1	0	4.25	4.75	5.85714	3.42857	9	12	11	13	55	50	27	34	1	0	1	0	0	3	2	146	137	485	520	17.5	17.5	200	200	6	34	29	38
570	2.33333	1	0	6.25	5.5	5	4.42857	9	8	9	5	49	45	21	21	1	1	1	0	1	3	2	133	152	370	680	30	30	300	400	1	37	22	31
571	4.33333	1	0	4.5	4.5	6	4.14286	10	9	10	7	48	45	25	28	1	0	1	0	0	2	1	83.871	100.806	580	600	17.5	12.5	225	225	3	28	28	23
572		1	1	2	0.25	2	0.285714	6	4	7	2	42	38	10	0	1	1	1	1	1	3	2	177	171	470	610	17.5	20	250	250	1	15	32	14
573	3	1	0	3	5.5	7.14286	5	14	8	11	8	43	44	34	22	1	0	1	0	0	3	2	164	191	620	640	17.5	22.5	125	125	3	29	22	24
574		0	0	2	4	2	4.57143	15	3	12	5	43	42	12	17	0	0	1	1	0	3	1	89	156	565	610	27.5	30	150	175	7	38	25	30
575	3	1	1	4.5	3.25	7.28571	4.14286	15	11	14	10	49	44	36	35	1	1	0	0	1	3	3	62.8064	85.5645	410	505	7.5	12.5	50	175	4	29	29	27
576		1	0	3.75	2.75	2	1	4	2	3	1	43	43	13	6	0	0	1	1	1	2	2	157.258	164.516	700	620	32.5	32.5	275	275	6	12	20	20
577		1	0	3.25	3.5	1.28571	1.85714	9	4	6	6	41	49	11	12	1	1	1	1	1	3	2	186	176	590	675	37.5	37.5	225	225	2	23	28	36
578	3	1	0	6.75	8.75	8.28571	8.71429	20	14	18	13	58	61	42	43	1	1	1	1	0	2	1	38.7097	12.0968	540	540			175	175	10	36	2	4
579		2	0	3.5	1.75	1	0.571429	7	9	6	6	42	44	10	7	0	0	1	1	1	2	1	81.4516	168.548	550	570	17.5	27.5	175	200	8	21	29	27
580		0	0	4.5	6	5.57143	4.42857	10	9	11	10	39	56	23	34	1	0	1	0	0	3	2	195	163	500	480	22.5	22.5	200	200	3	35	28	31
581	2.66667	2	0	2.25	3.5	1	3.28571	9	8	11	7	47	53	39	33	0	0	1	1	0	1	3	155	137	520	560	12.5	17.5	200	200	3	28	16	38
582		0	0	2.25	5.5	1.85714	1.42857	5	7	8	9	40	49	14	14	1	0	1	1	0	2	3	48	35	510	610		5	175	225	5	25	20	31
583	3.66667	1	0	4.5	2.25	7.28571	2.57143	10	1	7	4	50	46	35	20	0	0	1	1	1	2	1	112.097	200	505	610	12.5	27.5	200	275	1	36	27	25
584		1	0	4.25	4.5	4.85714	5.57143	5	10	10	10	59	53	43	39	0	1	1	1	0	2	1	42	25	680	690	7.5	10	200	200	3	38	9	23
585		1	0	4.75	4.25	4.71429	4	9	5	9	5	40	35	10	8	1	0	1	1	0	3	2	136	138	375	480	7.5	17.5	125	175	5	5	32	10
586		0	0	5.25		6.14286		14	9	11	4	52	38	26	20	0	0	1	0	1	3	2	190	183	630	680	17.5	17.5	225	175	3	37	24	29
587		1	0	4.75	3.5	4.57143	3.42857	8	8	10	8	41	45	28	29	1	0	1	0	0	2	1	150	133.871	635	570	12.5	12.5	325	200	4	32	28	24
588		1	1													0	0	1	1	0	2	2	11	3	480	570	5	5	200	200	4	34	3	25
589		0	0	4.25	5	5.28571	4	9	10	10	10	45	53	40	38	1	1	1	0	1	3	1	78	126	377	410	12.5	15		50	2	38	13	12
590	4	1	1	9	7.75	0	7.71429	20	17	14	13	54	55	52	51	0	0	1	1	0	2	1	0	0	550	540					6	9	0	1
591	3.33333	1	1	4	5.75	4.57143	6.71429	9	8	10	11	50	49	32	36	0	0	0	1	0	3	1	110	84	520	530	10	12.5	75	125	2	31	28	32
592		1	0	1.5	1.75	1	1.14286	5	2	3	0	40	40	10	7	1	0	1	0	0	2	2	184.677	178.226	630	700	27.5	32.5	250	275	1	27	12	29
593		2	1	7.25	4	7.85714	3.85714	13	10	14	9	46	47	33	27	0	1	0	0	0	2	1	79.8387	62.0968	325	395	2.5	2.5			3	30	23	30
594		1	0	5.25	2.5	6.71429	3.71429	9	13	8	7	57	53	28	29	0	0	1	1	1	2	1	98.3871	127.419	525	610	12.5	17.5	225	250	5	40	17	38
595		2	0	6	5	3.71429	4.57143	7	5	7	2	28	35	11	10	1	1	0	0	1	3	2	140	181	470	580	22.5	17.5			11	16	33	20
596	3	0	0	4.25	3.75	1.14286	3.42857	6	2	5	5	47	40	11	14	1	1	1	0	1	3	3	185	173	600	680	17.5	27.5	225	250	6	28	28	18
597	2.66667	2	0	4.75	3.25	4	2.57143	11	13	6	10	39	39	21	4	1	0	1	0	1	1	2	97	107	550	630	2.5	7.5	200	225	7	23	20	21
598	3.33333	2	0	4	3.25	4.42857	3.28571	11	10	10	9	44	44	20	17	1	0	1	1	0	2	1	84	44	560	605	7.5	12.5	125	150	13	36	33	36
599		1	0	5.75	3	3.71429	2.42857	8	1	4	1	50	36	23	17	0	1	0	0	1	2	1	118.548	138.71	500	540	17.5	22.5	250	300	5	39	5	33
600		2	0	1.25	3	1.14286	1.14286	4	7	2	5	47	43	20	4	1	1	1	0	1	2	1	89.5161	70.1613	600		2.5	15	200		8	19	23	30
601	2.5	2	0	5.75	3.25	6.28571	3.71429	7	4	5	2	33	31	18	6	1	1	1	1	1	3	1	133	136	455	540	27.5	27.5	200	250	14	27	12	24
602	3	2	0	2	2.5	3.57143	5.14286	10	6	10	6	44	53	14	34	0	1	1	0	0	2	2	144.355	138.71	740	760	17.5	27.5	300	300	12	35	17	27
603	3.33333	0	0	2	1.25	5.14286	4.28571	6	7	4	9	41	48	14	7	0	1	1	1	1	3	2	175	116	320	405	17.5	27.5	175	250	1	26	19	28
604	3.33333	0	0	1.75	1.5	3.42857	1	7	7	10	4	44	43	13	7	1	1	1	1	1	3	2	191	188	700	740	27.5	27.5	375	275	1	28	28	17
605	2.66667	1	1	6.25	7	5.28571	4.57143	13	5	10	3	42	37	32	21	1	1		0	1	3	2	66	52	540	600			250	225	3	26	20	33
606	1.66667	2	0	5.25	4.5	5	4.28571	7	3	6	1	40	39	25	15	1	1	1	0	1	3	2	156	134	700	700	12.5	12.5	200	325	6	27	11	40
607	2.33333	2	0	1.75	0	1.14286	0	4	0	5	0	42	28	5	0	0	1	1	1	1	1	2	168	196	550	560	27.5	27.5	175	200	18	30	32	32
608	3.66667	0	0	5.25	3.5	2.28571	2	4	4	3	4	37	32	5	5	0	1	0	0	1	4	3	190.694	186.774	720	760	27.5	27.5	400	400	11	23	26	25
609	4	2	1	6	7	4.85714	3.57143	5	5	4	2	37	32	21	6	1	0	1	0	1	1	2	97	99	510	640	7.5	15	175	225	2	20	22	20
610	3	0	0	3.75	3.25	5.42857	1.85714	9	4	6	2	45	39	19	25	0	1	1	0	1	3	2	186	172	520	640	27.5	27.5	150	275	2	32	24	29
611	3.33333	0	0	3.5		1.42857		5	2	6	4	39	36	17	9	1	1	0	0	0	4	3	195	177	660	660	22.5	22.5	325	325	1	22	28	10
612	2.66667	0	0	5.5	4.5	6.42857	4.85714	12	13	13	11	55	58	34	31	1	0	1	1	0	3	2	33.5968	62	390	450		7.5			1	40	9	25
613		1	1	8	9	7.42857	8.28571	17	12	19	16	57	61	35	40	1	0	0	1	0	3	1	32	12	250	290					9	40	4	39
614	3.66667	2	0	3.75	2.25	2.28571	0.857143	15	10	14	1	45	40	19	4	1	1	1	1	0	2	1	130.645	153.226	580	795	7.5	12.5	225	250	9	28	23	25
615	2.66667	1	0	0.5	0.5	1.28571	0.428571	9	5	3	1	36	34	1	2	1	1	1	0	1	3	3	181	168	460	670	22.5	27.5	175	225	3	9	29	26
616	2.33333	1	0	1.25	1	0.714286	0.142857	3	0	2	0	37	36	2	1	1	1	1	1	1	3	3	200	200	575	625	27.5	27.5	325	325	3	20	22	12
617	2.33333	0	1	2.25	0.5	3.42857	0.428571	5	4	7	3	45	42	18	18	1	1	0	0	1	3	1	180	136	405	510	15.5	22.5	150	225	4	32	38	27
618	3.66667	2	0	3	5	6	3	5	1	4	0	45	35	22	22	0	0	1	0	0	1	3	146	164	505	580	22.5	22.5	250	275	3	32	30	40
619	3.66667	1	0	6.25	5	5.71429	2	10	6	9	6	49	53	17	30	1	0	1	0	1	3	3	141	45	320	400		27.5			5	40	15	36
620	3	0	1	8.25	8.75	7.85714	6.28571	11	6	13	7	47	43	23	25	1	0	0	0	1	3	1	175	76	315	480	7.5	15		200	5	30	29	18
621	3.66667	2	0	7.5		5		5	6			48		36		1	0	1	0	0	4	2	70.6452		450	470	5	12.5	200	200	3	31	33	31
622	3.33333	2	0	7	7	6.28571	3.85714	9	9	9	10	41	46	27	26	1	0		1	0	3	2	106	109	475	520	32.5	32.5	200	250	4	20	17	15
623		1	0	5.5	5.25	5.85714	7.28571	9	8	10	7	37	39	43	40	0	1	1	1	0	1	2	59	30	420	490	7.5	17.5	150	175	3	37	27	27
624	3	0	0	3	5.25	4.28571	6.28571	12	11	12	14	51	54	33	41	1	0	1	1	0	2	2	85.4839	30.6452	490	500	2.5	7.5	175	100	5	36	25	20
625	3.66667	0	0	4.5	4.5	6.28571	5.85714	14	19	11	15	59	55	38	35	0	1	1	0	1	3	1	52	32	70	138	5	12.5	75	150	2	38	2	32
626	3	0	0	2.5	2	4	2.71429	9	9	11	9	48	53	28	26	0	1	1	1	0	3	2	179	179	580	605	17.5	27.5	275	375		21	24	16
627	2.33333	1	0	5	2.75	3.28571	2	2	2	5	4	44	47	18	33	1	0	1	1	0	3	2	188	187	610	635	27.5	27.5	350	375	3	28	20	20
628		1	0													1	0	1	1	1	3	2	121	128	160	220	7.5	12.5	75	75	7	39	33	40
629	2.66667	1	0	3.75	3.5	4.85714	3.28571	18	8	8	5	46	54	30	21	1	1	1	1	0	2	3	74.1936	104.032	600	720			325	400	12	30	19	27
630	2.33333	0	0	4.75	5	6.57143	4.28571	10	8	11	12	49	51	22	31	1	0	1	0	0	3	1	122	170	520	490	12.5	12.5	100	100	2	33	15	25
631	3.33333	1	0	2.75	4	0.428571	1.42857	5	1	10	5	40	47	10	24	1	1	1	1	0	3	2	182	166	600	600	22.5	37.5	325	325	5	21	26	18
632	3.66667	2	1	5.5	4.25	3.28571	2.85714	5	2	6	6	34	30	4	15	1	1	1	0	1	2	1	97.5806	100.806	600	660	15	15	225	275	2	22	32	12
633	3	2	0	2.5	1.75	6	3.57143	6	9	6	6	40	35	9	8	1	1	1	0	1	3	2	134	131	345	530	17.5	22.5		350	3	28	21	30
634	3	0	0	5.5	7	6.85714	5.28571	5	3	5	2	47	51	17	11	0	1	1	1	1	3	1	197	184	305	420	27.5	27.5	300	300	2	36	30	30
635	3.33333	0	0	5.25	5.75	5.85714	4.57143	6	5	9	8	43	47	17	23	1	0	1	0	1	2	1	119.355	103.226	720	700	12.5	27.5	250	250	2	34	14	15
636	3	0	0	5.75	4.75	3.42857	4.85714	10	9	15	14	54	51	23	36	0	0	1	1	1	2	1	114.516	83.0645	500	510	7.5	7.5	200	275	1	39	18	33
637	2.66667	0	0	7.5	8.75	7.42857	9.57143	15	15	16	17	61	61	50	49	0	1	1	1	0	4	1	20	18	510	470	17.5	7.5	200	200	2	21	0	4
638	2.66667	2	0	3	4.5	3.85714	2.71429	6	1	9	1	42	39	14	19	0	0	0	1	0	4	3	125	141	480	600	7.5	17.5	200	200	2	21	23	32
639	2.33333	2	1	6	5.75	8.14286	5.71429	14	9	13	7	55	55	38	43	1	0	1	0	0	3	2	14	62	260	360	12.5	12.5	50	75	3	40	26	40
640	3.33333	1	0	5.5	2.75	4.85714	5.14286	17	13	11	6	51	43	35	12	1	0	1	1	0	1	1	108	136	560	600	12.5	22.5	175	200	4	35	12	35
641	2.33333	0	0	4	4	2.14286	3.42857	6	8	8	7	43	45	16	10	0	0	1	0	1	4	3	176	186	635	640	27.5	27.5	400	400	2	21	22	15
642	3.33333	2	0	3.25	1	2.71429	0.142857	6	2	4	0	32	29	11	4	1	1	1	0	1	1	3	136	200	610	610	17.5	27.5	200	300	7	19	23	22
643	3.33333	1	0	1.75	1.75	1.57143	2.14286	11	6	7	6	44	43	22	21	1	0	1	0	1	2	2	141.935	133.065	645	490	17.5	22.5	200	100	2	28	33	34
644	3	2	0	5.5	5	6.42857	3.14286	7	7	7	6	33	38	32	19	1	0	1	1	0	2	1	121.774	149.194	460		2.5	7.5	300		3	19	26	15
645	1.66667	0	0	3.25	2.75	5.42857	7.85714	16	8	21	14	52	65	25	34	0	0	1	1	0	3	2	110	93	560	540	27.5	27.5	150	25	10	40	7	28
646	4	2	0	4.75	4.5	8.28571	6	7	6	8	8	43	50	30	40	1	0	1	1	0	2	1	152.419	34.6774	525	460	17.5	2.5	225	200	3	20	23	21
647	3.66667	0	0	4.75	5	4.71429	4.85714	11	12	8	12	47	39	19	21	0	0	0	0	1	1	1	103	103	335	360		5			1	30	21	25
648	2.33333	0	0	5.25	3.5	3.85714	1.71429	9	10	4	10	41	39	16	3	0	1	1	0	0	2	1	132.258	174.194	600	480	22.5	27.5	400	75	2	32	13	7
649	4.33333	1	0					5	10	4	3	39	32	23	17	1	1	1	1	0	2	1	141.129	139.516	565	570	12.5	17.5	175	225	6	21	18	30
650	3	1	0	4.5	5.5	4.85714	8.42857	12	10	15	14	55	62	40	41	1	0	0	0	0	3	2	125	137	660	660	27.5	27.5	125	125	3	38	7	27
651	3.33333	0	0	5.75	5.75	6.28571	7.14286	13	11	9	6	57	49	41	21	1	0	1	0	0	3	1	112	107	555	700	17.5	27.5	100	250	4	32	24	34
652	2	1	0	7.75	8	8.14286	6.85714	12	15	6	13	48	40	25	15	1	1	1	0	0	1	2	32	25	500	600	7.5	17.5	100	200	3	35	1	24
653	3.33333	1	1	7.25		4		15	19			50		36		0	0	1	0	1	1	3	105									40	28	26
654	2	0	0	2.25	3.5	3.28571	4.28571	9	8	15	10	42	39	37	28	1	0	1	1	0	3	3	139	107	480	400	7.5	12.5	200	225	9	22	23	21
655		1	0	4.75	4.5	6.42857	3.14286	11	11	7	8	41	44	18	17	0	0	1	1	0	3	2	145	112	420	510	7.5	7.5	100	100	8	40	5	28
656	2.33333	0	0	2.75	1.5	4	0.714286	5	2	6	2					0	1	1	0	1	2	3	116.935	163.71	600	700			300	400	7	34	25	24
657	3	2	1	5.25	3.25	6.42857	5.28571	6	5	8	6	45	41	20	11	1	0	0	0	1	3	2	145	168	305	460	10	17.5		50	4	25	28	26
658	2.66667	1	0	2.5	3	1.85714	1.42857	9	7	13	8	50	45	25	15	1	0	1	1	0	2	1	124	115	605		22.5		275		3	40	14	40
659	2.66667	1	0	5	3	1.85714	1.42857	15	4	7	3	41	38	12	19	1	1	1	1	1	1	1	137	152	590	750	27.5	27.5	425	475	2	14	29	24
660	3	1	1	5.75	7.5	4.71429	3.71429	4	3	2	4	39	37	14	7	1	0	1	0	1	1	2	24	71	490	450	5	2.5			1	40	8	36
661	3.33333	0	0	7.5	6	5.42857	5.28571	13	13	13	10	61	38	38	27	0	1	1	0	1	2	1	99.1936	125.806	630	650	17.5	27.5	350	400	1	29	20	23
662	3.66667	1	0	4	4.25	6	6.28571	10	7	16	13	59	51	40	46	0	1	1	1	1	2	1	45.9677	9.67742	560	560			300	300	6	38	0	36
663	2.33333	1	0	7.25	5.75	5.28571	5.42857	9	11	8	9	40	43	24	19	0	0	1	1	0	3	1	142	102	265	422	15	22.5	100	100	3	31	34	37
664		1	0													1	0	1	0	1	3	2			480		7.5		125		1	27	18	24
665	3	2	1	7.5	5.25	8.14286	4.42857	17	13	17	11	37	35	36	31	1	1	1	1	1	3	1	69	135	500	530	7.5	10			9	29	28	20
666	1.66667	2	0	5.25	4.5	6.28571	5.85714	11	10	12	11	50	46	32	23	1	0	1	0	1	2	2	142.742	167.742	475	535	7.5	17.5	200	275	6	40	4	32
667	4	1	0	2.75	2	4	4.71429	12	14	12	13	48	34	33	27	1	1	1	1	0	2	1	40.3226	73.3871	505	620	12.5	22.5	125	225	3	27	21	27
668	3	2	0	5.5	2.25	6	4.14286	14	12	15	12	51	41	38	16	1	1	1	1	1	3	2	174	156	425	620	12.5	27.5		125	2	29	22	20
669	1.66667	1	0	5.75	5.75	7.57143	5.57143	6	1	4	1	37	46	6	4	1	1	1	0	1	3	2	61	40		300			75	175	2	29	26	23
670	4	1	0	3.5	2.25	5.28571	2.85714	5	8	7	2	41	34	12	8	1	1	1	0	1	1	2	146	113	410	650	12.5	17.5	50	225	2	37	10	35
671	3.33333	2	0	4.5	3.75	6.42857	2.85714	10	4	9	2	55	49	35	18	1	0	1	1	0	1	2	99	86	360	380	7.5	20	200	275	2	32	27	37
672	4	0	0	4.5	8.75	7.42857	8.71429	16	9	15	16	41	42	24	38	1	1	1	0	1	3	2	40	54	280	310	7.5	2.5	50	50	1	30	20	15
673	4.66667	1	0	5.25	5.75	6.71429	6.42857									1	0	1	1	0	1	3			210	330			50	75	3	27	30	31
674	3.33333	2	0	1	1.25	1.42857	0.285714	2	2	4	1	29	30	1	2	1	1	1	0	1	2	2	141.129	186.29	660	660			375	375	5	12	37	16
675	3.66667	1	0	3.75	3	5.85714	5.57143	10	8	15	12	49	51	31	34	0	0	1	1	0	3	2	164	104	525	620	17.5	22.5	75	250	2	30	22	23
676	2.66667	2	0	2.75	5	4.57143	3.71429	10	5	8	8	43	45	17	18	0	0	1	1	0	3	1	134	125	500	540	17.5	17.5	125	125	2	36	12	36
677	3.33333	2	0	2.75	1	6.14286	5.14286	3	4	4	5	31	41	2	16	0	1	0	0	1	3	2	127	114	590	630	12.5	17.5	100	125	6	27	25	22
678		1	0	4.25	5	5.85714	5.71429	14	13	17	15	51	54	36	35	1	0	1	1	1	1	1	97	130	555	562	22.5	22.5	250	275	5	38	25	14
679	2	0	0	4.25	5.75	6.85714	4.28571	16	12			56	55	42	31	0	1	1	0	1	3	1	143	130	460	620	27.5	27.5	275	325	5	32	19	22
680	3.33333	2	0	6.25	4	5.28571	3.42857	13	6	10	8	45	44	28	23	1	0	1	0	0	3	1	141	124	245	500	12.5	30	175	300	5	29	23	29
681	3.66667	2	1	5.25	4	5.85714	6.57143	19	10	19	13	42	53	38	44	1	0	1		0	2	2	113.71	28.2258	370	370			75	75	6	33	32	38
682	3	0	0	2.25	3.75	1.14286	2.42857	8	8	7	5	47	52	26	19	1	0	1	1	0	2	2	158.871	162.097	665	675	27.5	27.5	300	350	3	30	19	25
683	3	1	1	5.25	5.75	6.71429	5.71429	12	15	12	13	49	45	43	33	1	1	1	1	0	2	1	45.9677	62.9032	495	585	2.5	2.5	100	150	8	31	19	27
684	2.66667	1	1	8.25	7.75	9.14286	7.28571	17	16	13	16	47	55	38	35	0	0	0		0	1	3	5	1	330	340			125	125	6	40	16	36
685	3.33333	0	0	4.25	6.5	4.28571	6.42857	8	8	6	10	42	55	23	32	0	1	1	0	1	3	2	73	110	400		27.5		200			30	14	29
686	3	2	0	3		1.57143		1	1			37		11		1	1	1	1	1	3	2	193	183	540	600	27.5	27.5	100	125	3	31	34	30
687	2	1	0	5	5.5	3.42857	4.42857	6	3	12	9	52	50	14	22	1	1	1	1	1	3	1	166	187	300	365	27.5	27.5	150	150	5	29	12	21
688	3.33333	1	0	2.5	2.5	5.28571	1.57143	7	4	4	2	34	38	8	17	1	1	1	0	1	3	3	172	153	510	600	27.5	27.5	350	450	2	14	26	20
689	3.33333	1	0	3.25	2	4.71429	3.28571	13	5	11	4	43		20	5	1	1	1	0	1	3	3									8	33	24	27
690	2.33333	0	0	4	3.25	4.28571	0.714286	12	13	7	6	50	45	33	23	1	1	1	1	1	1	2	137	111	460	720	27.5	27.5	325	400	2	30	28	28
691	4	0	0	7	6	6.57143	6.42857	16	12	10	8	55	59	35	33	1	1	1	0	1	2	2	102.419	32.2581	600		27.5		350	300	6	30	18	22
692	2.33333	0	0	4	3.75	4.42857	2.71429	7	8	5	2	43	42	19	18	0	0	1	0	1	3	2	150	139	480	550	27.5	27.5	225	350	1	27	13	28
693	3	0	0	6	5.5	5.14286	3.71429	6	9	3	9	49	43	33	21	0	0	1	0	1	3	1	128	115	380	340	22.5	22.5	100	100	2	35	14	13
694	4.33333	0	0	4.75	5.25	4.14286	4.85714	16	9	14	9	43	46	30	29	1	0	1	1	0	1	1	117	93	420	435	27.5	27.5	250	200	1	29	24	31
695	4	1	0	6.25	5	4.57143	5.28571	19	17	13	14	52	58	41	36	1	1	0	0	1	2	1	146.048	133.903	435	605	7.5	12.5	250	225	4	36	16	27
696	3	0	0	6	6.5	6.71429	7.33333	11	9	16	17	52	51	41	41	0	1	1	0	1	1	1	102	93	380	400	12.5	7.5		125	4	29	25	30
697	4.33333	0	0	6		9.28571		12	18			54		36		0	1	1	1	1	3	3	2								7	21	3	6
698	4.33333	2	0	1.5	2	2.14286	1.71429	5	1	4	1	37	33	4	2	0	0	1	1	0	3	2	90	117	390	510	12.5	17.5	25	100	4	13	28	12
699	2.66667	0	0	4.5	5.25	2.16667	2.42857	10	7	11	6	50	48	22	29	0	1	1	0	0	2	2	95.0806	96	580	600	17.5	22.5	300	300	1	24	22	38
700	3.33333	1	0	6.75	6.5	4.85714	2.71429	4	1	4	1	49	44	5	13	0	0	1	0	0	3	2	146	171	440	660	20	17.5	175	225	1	37	22	37
701	3.66667	2	1	2.25	3.75	1.85714	1.42857	6	3	6	2	36	39	13	12	0	1	0	0	1	2	3	61.2903	74.1936	440	460	2.5	2.5	75	100	7	12	26	15
702	2.33333	0	0	4	4.5	4.28571	4.28571	15	7	14	7	33	35	22	34	0	0	1	0	1	4	2	103.226	103.226	720	760	7.5	22.5	350	400	5	9	22	22
703	3	0	0	1	1	1.14286	0.714286	2	3	4	1	39	39	14	20	0	1	1	0	1	3	3	155	185	420	685	27.5	27.5	200	275	13	3	23	9
704	2.66667	0	0	4	4.25	4.85714	5.57143	14	10	10	8	47	48	28	26	0	0	1	1	1	3	2	133	163	627		27.5		250		1	32	23	18
705	3.33333	1	0	5.25	4.5	6.42857	4.71429	7	6	7	6	39	49	35	37	1	0	1	0	1	3	1	168	153	475	520	30	30	250	375	3	38	10	0
706	2.33333	1	0	1	2	0.285714	0.714286	5	3	3	0	47	38	17	15	1	0	1	0	1	1	2	164	145	560	600	17.5	22.5	250	275	2	28	17	30
707	2.33333	0	0	1	1	0.285714	0.428571	5	2	5	4	35	39	5	2	1	1	1	0	1	2	1	168.548	187.097	705	775	27.5	27.5	350	375	3	27	19	25
708	4.66667		1																													7	27	31
709	3	1	0	0	4.25	8.6	3.57143	7	4	8	6	50	34	8	6	1	0	1	0	0	2	2	155.871		600	665	27.5	27.5	200	275	5	28	10	23
710	2.66667	2	1	4.5	4	4.14286	3	10	10	8	6	34	26	10	7	0	0	1	0	0	3	2	158.113	154.952	400	420	10	10	75	75	12	20	16	27
711	2.66667	0	0	0.5	0.75	0.571429	1.28571	5	0	2	0	36	33	3	3	0	1	1	1	1	4	2	119	168	300	465	22.5	27.5	150	200	2	13	31	37
712	3	0	0	3.75	1.25	2	0.428571	3	3	4	1	33	50	3	2	0	1	1	1	1	3	3	135	178	590	740	12.5	22.5	325	350	3	27	28	29
713	3	2	0	1	1.5	1.71429	2.14286	7	8	6	6	48	43	13	24	0	1	1	1	1	2	2	166.935	160.484	615	680	12.5	12.5	150	200	2	32	16	27
714	3.33333	0	0	2.75	1.75	4.28571	1.71429	10	7	7	4	48	47	19	5	0	0	1	0	0	1	3	169	137	640	690	12.5	27.5	225	325	9	32	28	20
715	2.33333	0	0	3	4	3.71429	3	15	9	15	10	54	49	31	33	0	0	1	0	1	3	2	131	133	485	550	27.5	27.5	75	175	5	36	20	34
716	3	2	0	4.75	4	2.14286	4.57143	9	4	8	8	44	43	18	9	1	1	1	1	1	3	2	146	125	400	510	17.5	17.5	75	125	6	35	29	36
717	2.66667	2	0	5.25	6.5	5.28571	5.42857	11	5	14	11	52	53	29	42	1	1	1	0	0	2	2	158.065	23.3871	510	602	12.5	7.5	250	200	3	28	22	29
718	4	2	0	4.25	2.75	5.85714	1.57143	16	8	12	4	56	46	37	22	1	1	1	0	0	1	2	166	169	660	660	12.5	27.5	200	250	4	33	38	24
719	3.66667	1	0	4	2.75	2.14286	1.28571	4	7	3	3	28	29	8	11	1	1	1	0	1	3	1	200	194	660	750	27.5	27.5	300	300	1	16	21	16
720	4.33333	1	0	3	2.75	4.83333	4	6	13	6	9	43	36	11	3	1	1	1	1	1	1	1	131	152	600	540	17.5	27.5	300	325	2	34	31	25
721	2.66667	2	0	3.75	4	5	2.14286	8	9	13	9	45	49	28	27	1	0	1	1	0	2	2	22	61	640	640	12.5	22.5	200	200	5	40	12	40
722	2.66667	2	0													1	0	0	0	0	3	2	93	99	345	480	2.5	10			4	35	18	30
723	3.66667	1	0	6.75	3.25	6.28571	1.57143	6	10	4	0	28	37	33	9	0	1	1	0	0	3	2	138	150	345	475	17.5	27.5	250	300	1	40	38	40
724	2	2	0	5	4.75	9.42857	7.28571	9	6	16	18	44	59	32	49	1	0	1	0	0	3	3	6	45							17	38	18	26
725		2	0	2	0.25	4.85714	1.42857	6	8	3	3	34	41	7	14	1	1	0	0	1	2	3	120.968	170.161							13	15	15	34
726	3	2	1	4.75	3.75	5.28571	4.14286	9	9	9	7	48	41	21	19	1	1	1	0	1	3	3	130	139	360	435	5	7.5	25	75	4	26	25	15
727	2.66667	2	1	4.25	4	2.71429	3	6	3	8	6	45	45	24	16	0	0	0	0	0	3	2	104	136	540	570	17.5	17.5	100	150	4	33	28	36
728	3	0	0	2	2.25	3.14286	1.71429	4	2	7	1	32	26	9	20	1	1	1	0	1	4	2	174	161	580	730	17.5	27.5	500	500	1	23	29	7
729	2.33333	1	1	2.25	0.75	6	1.57143	10	17	9	12	38	35	21	13	1	1	0	0	1	3	3	123	163	420	700	12.5	12.5	200	200	9	24	22	31
730	3.33333	2	0	2	2.25	2	2	5	3	5	2	31	29	12	24	1	1	0	0	1	3	2	161	156	490	580	17.5	27.5	125	125	2	27	21	32
731	3.66667	2	0	5.25	3	6.14286	4.16667	12	9	9	7	57	52	27	14	0	1	0	0	1	2	2	62.9032	75	580	610	27.5	27.5	265	265	4	33	6	34
732	2.33333	2	0	3.25	2.5	3.42857	2	3	2	3	1	41	33	3	0	1	1	1	0	1	2	1	109.677	122.581	640	640	27.5	27.5	275	300	4	35	20	33
733	4.33333	0	0	3	4.75	3	1	16	5	11	4	45	43	16	14	1	0	1	1	0	3	2	179	173	480	630	22.5	22.5	150	175	2	24	32	21
734	3	2	0	1	3	0.285714	1.42857	3	16	4	15	31	44	17	11	0	1	1	0	1	4	2	142.742	117.742	695		27.5		400		4	0	22	13
735	3.33333	2	0	6	1.25	5.71429	0.285714	6	1	3	1	46	46	9	8	0	1	1	0	0	3	2	159	83	370	710	27.5	27.5	250	300	7	37	11	40
736	4.66667	0	0	5.25	3	5.71429	4.14286	12	5	8	4	48	49	32	27	0	1	0	1	1	1	1	52	73	480	585	17.5	22.5	325	375	1	37	27	20
737	3.33333	1	0	2	0.5	0.714286	0.285714	2	4	0	1	42	38	4	2	1	0	1	0	1	2	2	179.839	153.226	560	640	27.5	27.5	325	375	3	30	16	40
738	3	1	0	5	5	5.14286	3	8	7	6	4	45	44	19	15	0	1	1	0	0	2	1	19	30	540	750	2.5	7.5	275	275	3	32	12	20
739	3.33333	2	1	7	6.75	6.71429	5.71429	12	7	10	10	45	41	20	19	0	1	0		1	3		38	63	380	380	7.5	5			5	28	28	23
740	2.66667	1	0	6	5.25	6.28571	4.85714	11	11	15	12	51	48	33	27	1	1	1	0	0	1	2	91	76	460	505		2.5	75	125		31	18	30
741	3	2	0	7	7	7.28571	5.28571	8	7	8	7	44	46	27	26	1	1	1	1	1	3	2	67	62	140	500	17.5	17.5		150	4	31	8	26
742	2.66667	1	0	6.5	5.75	5.71429	4.85714	12	12	7	11	44	42	35	32	1	1	1	0	1	1	1	78	79	265	455		7.5		175	2	22	22	18
743	2.66667	1	0	1.25	1.25	1.57143	0.571429	4	1	4	0	36	27	15	8	1	1	1	0	1	2	2	145.161	172.581	740	860	27.5	27.5	350	400	2	19	25	30
744	2.66667	0	0	2.25	1.75	1	0.571429	5	2	4	3	34		10	2	0	0	0	1	1	2	2				680					6	33	31	28
745	3.33333	1	0	3.75	1.75	2.85714	1.42857	10	6	9	5	45	44	13	15	0	0	1	1	1	2	2	121.774	176.613	600	600	27.5	27.5	300	300	3	33	20	23
746	2.66667	2	1	3.75	2.5	2.42857	1.14286	7	2	6	1	41	33	21	8	1	0	0	0	1	3	2	125	108	390	520	5	7.5	100	150	4	23	28	19
747	2	1	0	2.75	3.75	5.71429	6.28571	11	14	11	12	54	48	29	26	1	0	0	0	0	3	3	132	106	515	530	27	27	300	325	4	26	16	17
748	3	0	0	6.25	7.5	3.42857	5.5	2	1	3	1	22	40	2	6	0	1	1	0	0	2	2	133.871	124.194	680	635	7.5		350	325	4	14	19	15
749	4.33333	0	0	4.75	5.25	5.33333	4.14286	5	4	4	4	38	43	24	13	0	1	1	1	1	2	2	112.903	131.452	530	630	7.5	12.5	250	250	3	23	34	33
750	2	0	0	0	0	0.428571	0	2	0	4	1	29	34	6	2	0	0	0	0	1	2	1	182	170	480	600	27.5	27.5	400	450	2	17	37	8
751	3	2	0	2	1.75	3	1.57143	5	6	3	3	42	34	15	3	1	1	1	1	1	3	2	134	108	380	430		17.5	75	150	3	19	25	24
752	3	2	1	2.25	1.5	2.71429	1.28571	6	1	4	1	32	31	1	0	0	1	1	0	1	3	2	121	121	400	625	10	15	75	175	4	29	24	34
753	3.66667	1	0	3.5	4.75	2.57143	2.71429	8	2	7	5	49	43	17	16	1	0	1	1	1	2	1	97	97	660	720	30	27.5	225	200	3	38	14	33
754	4	1	1	4.25	1	6.42857	0.714286	14	11	10	8	28		19	2	1	1	1	1	1	3	1	177	189	500	600	15	15	200	275	2	12	32	6
755	1.66667	0	0	5.75	5.75	5	4.85714	5	7	10	10	51	45	22	18	1	0	1	1	1	3	2	79	54	295	420	15	15		300	5	26	4	36
756	3.66667	1	0	1	1	2	0.428571	8	2	9	5	41	41	13	8	1	0	1	0	1	2	1	179.839	189.516	780	800	27.5	37.5	250	300	1	15	30	32
757	3	0	0	9.5	9.5	9.71429	9.85714	16	15	18	21	58	56	40	50	1	0	1	1	0	1	1	39	18	260	230		2.5			6	36	10	6
758	4	2	0	5	5	4.57143	4.16667	7	9	6	5	44	47	12	29	1	1	1	0	0	2	1	125.806	158.065	58	722	20	25	175	325	3	40	40	40
759	3.5	1	0	5.25	5.75	7.71429	6.71429	13	10	10	9	54	54	29	31	0	0	1	1	1	2	2	131	112	560	560	27.5	27.5	250	250	2	32	20	39
760	4.33333	1	1	4.25	3	9	4.57143	18	9	15	3	55	51	36	31	1	1	1	0	1	3	1	107	158	290	665			175	250	4	29	35	11
761	4	0	0	0	1.5	0	0.285714	3	4	4	1	30	45	1		0	1	1	0	1	2	2	145.968	156.452	540	580	2.5	7.5	275	400	9	24	26	37
762	4.33333	1	0	3.75	3.5	5	4.57143	7	12	8	10	49	54	30	34	1	1	1	0	0	1	1	126	129	660	580					4	33	36	17
763	4	2	0	7.75	7	8.85714	7.71429	15	17	17	13	58	62	44	47	0	0	1	1	1	3	2	12	9	90	200					6	30	1	22
764	3.66667	1	0	2.5	1.25	2.57143	1.28571	4	1	3	0	34	26	9	2	1	1	1	0	1	2	3	102.419	116.129	640	670	17.5	17.5	400	500	5	21	15	22
765	3	2	0	0.75	1	0.857143	0.142857	4	1	7	1	36	30	2	2	1	1	1	0	1	2	1	170.968	171.774	810	720	22.5	27.5	250	250	5	17	30	15
766	3	2	0	3.75	4.5	3.14286	1.42857	5	5	12	5	45	48	21	24	1	1	1	0	1	1	1	161	81	595	600	12.5	17.5	150	150	1	33	29	27
767	2.33333	1	0	4.25	6	1.57143	5.42857	16	10	9	11	49	40	23	15	0	0	1	1	0	2	1	168.548	140.323	600	620	27.5	27.5	250	275	3	40	16	37
768	2	1	1	6.75	5.5	9	6.57143	13	7	8	4	46	38	24	18	0	1	1	1	1	3	1	120	102	460	560	7.5	10	150	150	4	30	28	21
769	3	1	0	3.25	2.75	2.14286	3.28571	12	8	10	6	50	52	27	26	0	1	1	0	1	2	2	64.5161	83.0645	580	720	30	30	275	300	2	27	24	28
770	3.33333	2	0	7.25	7.25	6.71429	7.42857	9	9	7	9	57	52	25	19	0	1	1	1	1	3	2	65	73	350	480	17.5	22.5		375	2	38	21	34
771	3.66667	2	0	0.75	3.25	2.42857	4.57143	4	4	13	4	34	50	20	29	1	1	1	0	1	2	2	127.419	89.5161	580	580	27.5	27.5	175	250	8	34	31	39
772	2.33333	2	0	1.5	1	3.28571	0.714286	9	5	4	1	40	35	15	12	1	1	1	0	1	3	1	151	173	500	615	27.5	27.5	175	250	6	29	26	32
773	3.33333	1	1	6.5	6.5	7.57143	7.71429	10	12	10	7	53	45	26	23	1	0	1	0	0	3	2	43	48	300	460	5	10	50	50	3	23	22	20
774	3.66667	1	0	1.5	3	0.285714	2.14286	13	11	14	9	43	47	20	23	1	0	1	0	0	2	2	129.839	162.097	640	620	27.5	27.5	275	200	4	29	30	23
775	4.5	1	0	2.75	2.5	8.14286	5.28571	8	12	11	11	43	38	11	21	1	1	1	0	1	3	2	146	124	180	440	22.5	27.5	175	225	6	29	10	23
776	3.66667	2	0	4.25	6.25	4	4.57143	9	5	8	6	43	53	16	35	1	1	1	1	1	3	1	162	176	530	600	30	30	200	200	2	26	35	9
777	2.5	1	0	6	4.75	6.71429	4.14286	9	11	7	7	37	37	15	16	1	1	1	0	0	2	2	76.6129	126.613	605	720	27.5	27.5	225	200	2	34	22	27
778	3.33333	0	0	3	3.5	1.28571	2.28571	7	1	9	4	38	50	11	17	0	1	1	0	1	3	2	187	187	505	620	27.5	27.5	250	250	3	16	18	16
779	2.66667	1	0	1	1.5	1	0.571429	6	2	4	0	39	33	25	19	1	0	1	1	0	1	2	178	180	540	600	15	25	225	250	2	20	22	37
780	4.33333	0	0	3.5	4.25	2.42857	4.71429									0	1	1	1	0	3	1	112	144	520	520	27.5	27.5	150	75	6	36	10	29
781	3.66667	2	0	6.25	6.25	5.42857	3.85714	2	1	3	2	36	36	0	1	0	0	1	1	1	3	2	161	144	510	615	27.5	27.5	150	300	6	38	9	33
782	3.33333	2	1	4.25	4.75	3	2.85714	5	4	5	6	38	41	5	21	1	1	1	1	1	2	2	151.613	129.839	420	440	12.5	12.5			6	18	14	31
783	3	2	0	5	5.75	1.57143	3.16667	7	2	12	10	38	41	8	16	0	1	1	0	1	2	2	187.903	154.839	505	580	17.5	27.5	250	250	6	16	14	11
784	2.66667	2	0	5.5	5.25	3.71429	3.71429	6	8	8	12	44	55	22	38	1	1	1	1	1	3	2	188	180	610	615	27.5	27.5	200	250	4	26	16	26
785	4	1	0	1.75	2	4	2.42857	8	10	9	8	51	40	14	13	1	0	1	0	0	3	2	170	142	605	490	17.5	30	200	325	5	35	26	32
786	3.33333	1	0	2.66667	3	1.71429	0.714286	9	1	10	2	40	46	17	20	1	1	1	1	1	2	1	174.194	184.677	620	620	27.5	27.5	300	300	5	23	34	18
787	4.33333	1	0	5.5	5.25	3.71429	3	13	6	15	9	49	47	22	26	1	1	1	0	0	4	3	60	110	440	380	7.5	7.5	75	75	2	36	38	19
788	3.66667	2	0	3.5	2.75	2.42857	1.85714	6	2	5	1	46	34	7	6	0	1	1	0	1	3	2	160	182	580	585	27.5	27.5	250	250	5	26	22	23
789	2.66667	2	0	1	5.5	1.42857	2.85714	5	2	8	3	27	44	3	18	1	1	1	0	1	3	2	122	150	580	600	27.5	27.5			4	13	20	23
790	3	2	0	7.66667	5.25	6.71429	2.71429	14	3	13	3	47	47	34	26	0	1	1	0	1	3	2	177	123	710	740	27.5	27.5	275	275	1	32	31	12
791	1.66667	0	0	1.5	3.25	1.57143	3.14286	13	4	17	6	39	26	14	4	0	1	1	1	1	2	1	154.032	190.323	610	660	22.5	27.5	225	300	9	29	22	30
792	2.33333	1	0	7.25	6.25	6.71429	4.42857	8	5	9	5	55	57	41	42	1	0	1	1	0	3	2	67	136	335	495	27.5	27.5	150	125	5	40	31	19
793	3.66667	2	0	6	5.5	5.28571	7.71429	14	8	16	12	48	53	40	35	1	0	1	1	0	2	3	19.3548	41.129	460	510	2.5	7.5	75	175	10	33	30	28
794	2.66667	2	1	5	5.5	8.14286	6.57143	13	13	14	14	44	42	13	19	1	1	1	0	1	3	2	105	141	315	400	7.5	10	75	100	7	29	26	21
795	3	0	0	2.25	5.75	7.28571	6.71429	15	15	11	9	49	52	42	33	0	0	0	0	1	3	1	168	149	505	550	27.5	27.5	300	325	4	33	23	20
796	3	2	1	2	2.75	4	3	7	1	4	2	34	32	7	12	1	1	0	0	1	3	3	132	157	460	560	12.5	17.5	200	200	4	16	21	29
797	4.33333	1	0	3.25	6.5	2.28571	7.57143	14	9	21	16	53	62	35	42	1	0	1	1	0	2	2	106.452	60.4839	720	720	17.5	27.5	300	300	3	28	25	16
798	2	2	1	6	3	4.42857	2.85714	8	8	6	3	40	29	26	5	0	0	1	0	1	2	1	96.5323	116.935	585	645	10	15	150	200	2	39	4	32
799	3.66667	2	0	10	9.5	7.71429	6.42857	12	11	10	11	43	54	32	35	1	1	1	0	1	1	3	24	82	620		27.5		375		4	29	32	31
800	3	0	0	2.5	0.75	3.57143	1.14286	6	5	5	5	51	42	14	4	0	1	0	0	1	3	2	148	160	480	620	27.5	27.5	250	250	3	29	4	28
801	2	1	0	5	5.25	6.14286	4.57143	15	13	12	12	43	48	28	31	0	0	1	1	0	2	2	142.742	82.2581	530	550	15	17.5	150	175	4	38	18	26
802	3.33333	1	0	4.75	2	5.28571	1.71429	4	2	7	2	50	41	20	14	1	1	1	1	0	2	1	83.871	164.516	575	575	12.5	27.5	175	250	3	32	21	39
803	3.66667	1	0	4.25	4	7.14286	0.714286	10	11	10	5	51	40	29	30	1	0	1	1	1	3	2	57	35	360	540	2.5	22.5		175	10	37	24	34
804	2.66667	1	1	5.25	4.25	7.57143	3.57143	14	9	7	3	38	34	18	3	0	1	1	1	1	4	2	79	110	510	640	2.5	7.5	175	225	5	11	32	22
805	3.66667	1	0	0.25	2.5	0.142857	2.42857	7	9	7	8	43	37	7	9	0	1	1	0	1	3	2	183	146	465	510	22.5	27.5	125	175	3	23	31	28
806	2.33333		0																													30	18	20
807	3	2	0	3.25	6.25	5.71429	9.14286	10	12	14	17	51	49	18	36	0	0	1	0	0	2	1	116.935	104.839	540	570	2.5	2.5	175	225	8	33	19	26
808	4.33333	2	1	8	8.5	6.71429	8.42857	8	12	7	13	38	39	28	31	1	1	1	0	1	3	2	21	22	35						5	37	10	23
809	3.66667	0	0	4.5	5	3.14286	3	6	1	7	1	38	44	16	24	1	0	0	1	0	3	2	172	116	365	400	17.5	17.5			4	18	33	22
810	3	2	0	6	5.25	7	6.71429	12	13	12	15	51	54	25	32	1	1	1	1	1	2	1	98.3871	91.9355	500	540	7.5	7.5	225	275	6	32	22	24
811	3.33333	1	0	3.5	4.5	1.57143	1.28571	6	4	5	2	49	44	12	12	1	0	0	0	0	3	3	168	22	240	395		17.5	150	225	4	33	20	23
812	3.66667	1	1	6	10	8.14286	9	18	16	13	10	55	53	50	45	1	1	1	0	0	2	1	41.129	27.4194	300	240	2.5				6	40	22	40
813	3	0	0	7.5	4.75	4.57143	2.28571	6	2	2	0	37	41	13	13	0	1	0	0	0	2	1	58.871	83.0645	530	600	27.5	27.5	225	300	2	26	24	26
814	3	1	0	5.5	4	8.57143	8.28571	16	13	11	15	46	56	42	48	0	0	1	0	1	3	2	85	74	515	540	17.5	22.5	225	250	4	39	27	4
815	3	2	0	5	2.75	5.71429	4.42857	16	9	12	7	47	40	23	21	1	0	1	1	1	3	2	127	135	480	560	12.5	27.5	250	250	5	27	38	32
816		0	0	4.5	4.5	5.71429	5.14286	18	21	19	16	46	49	41	40	0	0	1	1	1	1	1	23	67	300	345					3	32	7	26
817		2	0	1.25	2.75	1.14286	2	4	1	7	2	38	44	17	26	1	0	1	1	0	3	1	170	173	510	520	27.5	22.5	250	275	3	29	19	29
818	4.66667	1	0	6.25	5.75	8.28571	7.28571	17	10	12	15	49	46	35	29	1	1			1	1		76	91	335	450		17.5		200	3	29	30	25
819	2.66667	0	0	1.5	2.75	5	1.42857	6	8	6	3	43	52	12	13	0	1	1	0	0	3	3	132	152	395	685	30	30	500	500	6	24	27	10
820	3	2	1	3.5	4	4.71429	1.85714	4	6	7	5	32	29	5	12	1	1	1	0	1	3	2	118	111	425	565	2.5	7.5	75	125	2	18	31	27
821	3.33333	1	0	6.75	7.75	6.57143	6.85714	14	13	12	13	51	49	37	38	1	1	1	1	1	1	2	46	147	335	460				50	4	30	21	26
822	3.33333	1	0	3.75	5.5	6	6.42857	5	2	5	3	51	49	25	22	0	0	1	1	0	3	2	49	51	400	320	7.5	2.5	100	125	2	35	19	31
823	4	0	0	3.75	0	3.57143	0	14	7	6	2	37	26	31	2	0	0	1	0	1	3	2	180	143	330	740	22.5	30		225	6	30	38	27
824	3	1	0	5.25	5	3.85714	3.85714	8	1	6	2	45	43	9	15	1	1	1	1	1	2	2	91.9355	83.0645	560	600	7.5	22.5	175	200	3	34	10	21
825	3.33333	1	0	5.75	5.5	6.71429	2.57143	12	8	6	7	47	33	27	12	1	0	1	1	1	1	1	85	115	415	450	12.5	7.5	225	175	1	37	12	39
826	4.33333	1	0	3.75	2	3.14286	2	7	8	9	4	48	43	7	8	1	1	1	0	1	3		182	149	490	550	27.5	27.5	150	225	4	25	30	20
827	4	1	0	3	5.5	6.14286	7.85714	13	9	9	7	38	43	23	27	1	0	1	1	0	1	3	107	153	495		12.5		100		6	26	22	28
828	3	1	0	1.25	4	4	5.14286	9	11	10	7	50	53	17	33	1	1	1	1	1	2	1	173.387	185.484	720	730	27.5	27.5	475	475	2	35	20	20
829	3	1	1	3.75	5.5	5.85714	6.85714	17	6	15	6	53	45	41	31	0	1	1	0	1	3	2	48	92	420	475	7.5	7.5	75	150	15	26	35	4
830	1.33333	2	0	3	3.25	4	2.85714	10	10	10	7	37	40	14	8	1	1	1	1	1	2	2	154.839	151.613	600	670	27.5	27.5	350	400	4	17	27	17
831	2.66667	1	0	6.75	2.5	6.28571	2.71429	12	11	10	10	49	39	39	14	1	1	1	0	1	1	3	140	79	425	570			75	100	4	38	20	25
832	3.5	1	0	4.75	3.75	5	2.42857	11	5	10	4	37	35	20	16	1	1	1	0	1	1	3	185	189	740		27.5		275	350	5	18	32	19
833	3.5	0	0	5.25	3.5	3	0.666667	8	3	6	2	50	40	24	11	0	0	1	0	1	2	1	130	173	520	670	17.5	27.5	125	300	2	36	9	23
834	4	1	1	6.25	6	5.28571	5.71429	14	5	10	4	49	44	34	24	0	0	0	0	0	3	2	132	122	435	530	7.5	10	75	150	3	33	7	31
835	3.33333	2	1	3	3.5	3.42857	2.42857	9	2	8	3	28	28	9	13	1	1	1	1	1	2	1	107.258	105.645	505	540			100	150	2	2	29	5
836	3.33333	2	0	4.75	5.25	6.85714	6.85714	15	15	12	14	59	48	37	26	1	1	0	0	0	3	2	86	154	340	420	22.5	22.5	275	275	5	26	23	30
837	3.66667	2	0	3.5	2.75	4.71429	3	10	4	12	5	48	35	20	14	1	1	1	0	1	3	3	145	122	540	600					6	13	36	7
838	3.33333	0	0	7.75	8.5	4.14286	4.28571	6	3	9	4	53	53	32	37	1	0	1	1	0	2	1	80.6452	82.2581	600	630	22.5	22.5	325	325	2	35	25	31
839	3.33333	2	0	2.75	2.25	2.57143	1.14286	2	3	4	1	32	38	5	4	1	1	1		1	3	2	167	164	400	550	17.5	27.5	228	325	3	6	28	7
840	2.66667	1	0	4.25	2.25	2.85714	5.57143	9	6	7	4	40	35	26	14	0	1	1	1	1	2	2	162.903	173.387	670	725	27.5	27.5	175	250	4	26	20	20
841	3.66667	1	0	4.25	7	5	5.42857	9	9	10	7	47	50	23	35	0	0	1	0	1	3	2	149	137	525	640	22.5	27.5	125	175	2	31	25	21
842	2	2	0	2.25	2.75	3.28571	2.42857	16	10	10	6	55	39	14	13	1	1	1	0	1	2	2	149.194	154.032	550	560	22.5	30	175	225	4	34	25	29
843	4.33333	0	0	4	1.25	3.85714	1.28571	6	10	8	8	39	23	15	7	0	0	1	0	1	4	3	70.1613	179.032	400	660	12.5	27.5		325	3	22	24	26
844	3.66667	0	0	7.5	6.5	9.42857	7.85714	8	6	10	9	51		28	27	0	0	0	0	1	1	1			430	580	5	7.5	225	225	3	37	28	34
845	3.33333	1	0	6	6.25	5	5.42857	4	2	6	7	47	42	15	15	0	1	1	0	1	3	2	72	85	285	320	22.5	22.5		150	5	30	18	36
846	3.66667	2	1	5.25	2.5	3.28571	1.28571	4	2	5	2	48	37	10	9	0		0	0	1	3	2	133	155	455	560	12.5	12.5	75	100	7	22	26	37
847	4	1	0	3.75	2.5	8.71429	5.85714	14	14	6	11	53	52	31	31	1	0	1	0	0	3	2	43	59	385	480		2.5		75	7	34	4	18
848	2.66667	1	1	3.75	3	4.28571	2.85714	15	7	12	6	36	45	24	35	0	1	0	0	1	3	2	141	141	460	540	10	12.5	75	150	3	20	31	24
849	3.33333	1	0	4.5	4	5.42857	4.42857	13	8	14	11	48	44	28	17	1	1	1	1	0	3	1	131	114	520	610	27.5	27.5	300	325	8	28	25	26
850	2.66667	0	0	2.75	2.25	1.57143	1.28571	9	7	6	5	43	42	36	20	1	0	1	0	0	3	2	91	143	435	600	22.5	27.5	175	300	2	35	20	30
851	2.66667	1	0	4.25	4.5	3.28571	2.71429	5	4	4	3	29	34	4	4	1	1	1	1	1	3	1	96	82	200	440	12.5	7.5			5	28	7	13
852	2.66667	0	0	2.25	2.75	2.28571	1.42857	2	2	3	1	39	35	6	5	0	0	1	1	1	3	2	165	184	280	555	22.5	27.5	250	300	3	25	27	15
853	4.66667	0	0	6	6.25	4.14286	6	14	8	17	13	50	58	36	43	0	0	1	0	1	2	2	154.645	166.129	700		17.5	27.5	250	275	6	36	12	15
854	4	0	0	5.75	6.75	5.85714	7.14286	10	11	9	10	53	48	30	34	1	1	1	1	1	2	3	47.5806	51.6129	520	520			50	150	4	34	11	29
855		1	0	1.75	5.5	1.28571	3.85714	5	3	6	4	37	41	11	16	1	1	1	0	1	2	2	172.581	190.323	620	720	27.5	27.5	400	500	1	19	28	38
856	2.66667	0	0	0.75	3.25	1.71429	1.71429	6	1	11	1	41	42	10	13	1	0	1	1	0	2	2	179.839	176.613	660	655	27.5	27.5	325	350	3	30	28	18
857	2.66667	1	0	2.5	1.25	1.28571	0.714286	7	3	8	5	38	40	3	1	0	0	0	0	1	2	2	152.419	170.968	600	600	17.5	12.5	175	200	6	30	17	27
858	4	2	0	6.75	7.25	6.57143	4.57143	11	5	7	5	53	55	44	37	1	0	1	1	0	2	2	51.6129	26.6129	515	530			200	250	5	40	16	40
859	3.33333	2	0	5.25	5.25	1.42857	3.42857	9	5	10	5	34	38	19	32	0	1	1	1	0	3	2	141	147	260	600	27.5	27.5	225	150	3	31	34	21
860	4	0	0	7.25	5.75	5.71429	8.57143	8	10	10	13	53	59	36	39	1	1	1	0	0	3	2	82	87	260	220					6	35	9	40
861	3	1	0	3.25	4	5	6.57143	10	14	15	18	51	50	23	27	0	1	0	0	1	3	2	150	136	440	580	17.5	20	50	350	8	40	19	38
862	1	0	0	5.5	6.5	4.28571	2.71429	8	8	10	8	53	48	35	29	1	0	1	0	0	3	2	101	153	485	620	12.5	27.5	150	325	3	38	8	36
863	2.66667	2	0	5.75	7	8	7	8	11	11	10	44	49	38	37	1	1	0	1	0	3	2	52	30	350	445	2.5	12.5	25	100	5	27	7	8
864	3	2	0	2	1.5	2.28571	2.28571	6	7	9	5	39	41	18	16	1	1	1	0	0	1	2	177	174	496	560	17.5	22.5	325	425	7	23	23	27
865	3.33333	0	0	6.5	6.25	7.28571	7.85714	13	11	15	14	53	63	32	46	0	0	1	1	0	3	2	130	123	620	490	27.5	27.5	325	325	4	40	36	17
866	4.33333	0	0	0.75	3.25	3	1	3	2	3	1	31	26	1	3	0	1	1	0	1	3	2	102	191		410				300	2	14	24	19
867	2.66667	0	1	4.75	4.75	4.57143	3.14286	4	2	2	3	32	35	23	13	0	1	0	0	1	3	2	135	171	450	640	10	10	125	200	3	21	21	28
868	4	0	0	4.5	4.25	5.42857	2.57143	18	13	10	7	50	45	45	11	1	0	1	0	1	2	2	115.323	173.387	580	740	25	27.5	300	450	2	33	28	21
869	2.33333	2	0	1.75	2.25	2.28571	2.71429	5	4	7	8	38	39	13	14	0	1	0	0	1	2	2	163.71	162.097	505	530	22.5	27.5	275	325	2	20	34	21
870	2	1	1	1.5	0.75	1.57143	0.857143	2	6	5	4	31	31	8	5	1	1	1	0	1	3	2	146	160	460	540	12.5	15			2	26	25	23
871	2.66667	1	0	1.75	1	1.57143	0.285714	7	2	8	2	34	37	5	8	0	1	0	0	1	2	2	153.226	175	780	790	27.5	27.5	450	450	2	19	30	14
872	2.66667	1	0	3.5	2.5	0.857143	0	7	0	7	1	41	30	4	4	1	1	1	0	0	1	2	175	196	570	620	22.5	27.5	375	425	2	33	20	27
873	3	0	0	5.5	4.5	3.85714	3.14286	11	10	13	9	44	48	22	33	1	0	1	1	1	2	1	71.7742	60.4839	350	610	7.5	7.5	125	225	2	29	16	18
874	4	2	0	5.5	6	5.71429	3.71429	12	7	8	5	48	56	30	35	1	0	0	0	0	3	2	99	84	410	330	7.5	7.5	50	75	5	33	33	30
875	3.66667	1	0	2.75	4.25	6	4.57143	9	8	9	9	44	42	29	26	1	1	1	0	0	3	2	169	127	590	625	27.5	27.5	125	250	2	33	31	33
876	4.33333	2	0	3.25	4	3.57143	2.28571	3	3	1	2	54	51	17	27	1	1	1	1	0	3	1	146	130	420	440	12.5	17.5	100	100	6	37	17	35
877	2.33333	2	0	4.25	3.75	5	2.71429	14	13	13	14	49	44	28	32	1	0	0	1	0	3	3	87	71	395	445			75	100		28	20	21
878	2.66667	1	0	1	2	0.857143	1.42857	4	4	8	7	46	44	12	9	0	1	1	1	1	2	2	142.742	113.71	720	720	27.5	30	225	250	3	21	21	19
879		2	1	5.25	4.5	8.14286	6.85714	12	12	14	14	53	55	28	31	0	0	0	0	1	3	2	67	84	300	360	2.5	2.5	50	50	5	36	9	24
880	3.33333	1	0	2.5	2.25	1.28571	1.85714	4	1	6	1	40	45	14	18	0	0	1	0	1	2	2	150	168.548	545	585	27.5		325	400	6	28	22	12
881	4	2	0	5	2.75	4.71429	3.57143	11	6	10	6	46	52	35	28	1	1	1	1	1	1	2	116	161	510	600	12.5	27.5	275	300	3	40	21	23
882	3	2	1	5	4.75	4.42857	4	13	7	10	8	46	39	21	13	1	1	0	1	1	3	1	156	135	470	530	7.5	7.5	50	75	1	24	31	27
883	3.33333	2	0	5.5	5.25	3	4	7	2	8	5	42	39	20	12	1	1	1	1	1	2	1	129.032	95.9677	540	635	7.5	7.5	200	225	6	21	29	23
884	3.66667	1	0	7	8.25	7.14286	4.16667	12	15	12	14	53	56	40	40	1	1	1	0	1	3	2	80	113	405	440	17.5	22.5	125	225	1	39	14	27
885	3	1	0	0	0	0.285714	0	3	1	3	2	51	42	0	0	1	1	1	0	1	2	1	170.161	166.935	640	725	27.5	27.5	375	375	3	18	20	0
886		2	1	10	9	9.85714	9.28571	14	14	19	14	57	55	47	52	0	0	1	0	0	3	2	8	10	415	425	12.5	12.5				36	29	37
887		2	0	5.5	3.5	5.57143	1.57143	18	11	17	5	46	41	33	20	0	1	1	0	0	2	1	150	154.032	540	480	10	17.5	250	225	5	36	8	10
888	4.33333	1	1	8.25	2	8.28571	2.42857	15	11	11	8	53	51	44	33	1	1	1	1	1	2	2	29.0323	131.452	665	590	5	7.5	150	150	2	34	24	33
889	3.66667	2	0	4.75	5.25	7.14286	4.57143	9	10	9	10	49	52	34	32	1	0	1	1	0	1	2	69	126	390	660	10	17.5	125	225	3	32	16	40
890	2.66667	1	0	3.5	3	4.85714	4.71429	13	9	13	11	54	48	37	33	1	0	0	1	0	1	3	143	87	420	520	12.5	12.5	200	200	2	37	21	36
891	2.66667	0	0	5	4.75	7.28571	2.28571	12	8	11	4	53	45	23	29	1	1	1	0	1	3	3	92	133	375		7.5		200		6	22	28	12
